# Supplementary material for: Transcriptome analysis of genes related to gonad differentiation and development in Muscovy ducks
Source: BMC Genomics. 2020 Jun 26;21:438. doi: 10.1186/s12864-020-06852-z (PMC7318502; doi:10.1186/s12864-020-06852-z)
Supplement: Supplementary file 1 — Additional file 1. [file 12864_2020_6852_MOESM1_ESM.xlsx]

## Sheet: novelGene.gtf
seqname	source	feature	start	end	strand	attributes
NW_004676297.1	novelGene	exon	233973	235349	+	gene_id "Novel00001"; transcript_id "Novel00001.1"; exon_number "1";
NW_004676297.1	novelGene	exon	236004	236514	+	gene_id "Novel00001"; transcript_id "Novel00001.1"; exon_number "2";
NW_004676297.1	novelGene	exon	233813	233885	-	gene_id "Novel00002"; transcript_id "Novel00002.1"; exon_number "1";
NW_004676297.1	novelGene	exon	233928	236514	-	gene_id "Novel00002"; transcript_id "Novel00002.1"; exon_number "2";
NW_004676297.1	novelGene	exon	364126	364997	-	gene_id "Novel00003"; transcript_id "Novel00003.1"; exon_number "1";
NW_004676297.1	novelGene	exon	365039	367754	-	gene_id "Novel00003"; transcript_id "Novel00003.1"; exon_number "2";
NW_004676297.1	novelGene	exon	761988	763340	-	gene_id "Novel00004"; transcript_id "Novel00004.1"; exon_number "1";
NW_004676297.1	novelGene	exon	763872	764121	-	gene_id "Novel00004"; transcript_id "Novel00004.1"; exon_number "2";
NW_004676297.1	novelGene	exon	761988	764121	-	gene_id "Novel00004"; transcript_id "Novel00004.2"; exon_number "1";
NW_004676301.1	novelGene	exon	1261562	1262382	-	gene_id "Novel00005"; transcript_id "Novel00005.1"; exon_number "1";
NW_004676301.1	novelGene	exon	1262448	1262532	-	gene_id "Novel00005"; transcript_id "Novel00005.1"; exon_number "2";
NW_004676301.1	novelGene	exon	1261562	1262381	-	gene_id "Novel00005"; transcript_id "Novel00005.2"; exon_number "1";
NW_004676301.1	novelGene	exon	1262447	1263079	-	gene_id "Novel00005"; transcript_id "Novel00005.2"; exon_number "2";
NW_004676302.1	novelGene	exon	272699	273710	+	gene_id "Novel00006"; transcript_id "Novel00006.1"; exon_number "1";
NW_004676302.1	novelGene	exon	273740	274172	+	gene_id "Novel00006"; transcript_id "Novel00006.1"; exon_number "2";
NW_004676303.1	novelGene	exon	290352	290934	+	gene_id "Novel00007"; transcript_id "Novel00007.1"; exon_number "1";
NW_004676303.1	novelGene	exon	290990	291065	+	gene_id "Novel00007"; transcript_id "Novel00007.1"; exon_number "2";
NW_004676303.1	novelGene	exon	1970735	1971752	+	gene_id "Novel00008"; transcript_id "Novel00008.1"; exon_number "1";
NW_004676303.1	novelGene	exon	1971782	1971956	+	gene_id "Novel00008"; transcript_id "Novel00008.1"; exon_number "2";
NW_004676304.1	novelGene	exon	369852	370225	+	gene_id "Novel00009"; transcript_id "Novel00009.1"; exon_number "1";
NW_004676304.1	novelGene	exon	370255	370717	+	gene_id "Novel00009"; transcript_id "Novel00009.1"; exon_number "2";
NW_004676304.1	novelGene	exon	1167238	1168384	-	gene_id "Novel00010"; transcript_id "Novel00010.1"; exon_number "1";
NW_004676304.1	novelGene	exon	1167238	1167773	-	gene_id "Novel00010"; transcript_id "Novel00010.2"; exon_number "1";
NW_004676304.1	novelGene	exon	1169596	1169682	-	gene_id "Novel00010"; transcript_id "Novel00010.2"; exon_number "2";
NW_004676308.1	novelGene	exon	133733	136315	+	gene_id "Novel00011"; transcript_id "Novel00011.1"; exon_number "1";
NW_004676308.1	novelGene	exon	133733	136100	+	gene_id "Novel00011"; transcript_id "Novel00011.2"; exon_number "1";
NW_004676308.1	novelGene	exon	136496	136559	+	gene_id "Novel00011"; transcript_id "Novel00011.2"; exon_number "2";
NW_004676314.1	novelGene	exon	221541	221613	+	gene_id "Novel00012"; transcript_id "Novel00012.1"; exon_number "1";
NW_004676314.1	novelGene	exon	221895	221960	+	gene_id "Novel00012"; transcript_id "Novel00012.1"; exon_number "2";
NW_004676314.1	novelGene	exon	222441	222538	+	gene_id "Novel00012"; transcript_id "Novel00012.1"; exon_number "3";
NW_004676314.1	novelGene	exon	590011	590076	-	gene_id "Novel00013"; transcript_id "Novel00013.1"; exon_number "1";
NW_004676314.1	novelGene	exon	590107	590397	-	gene_id "Novel00013"; transcript_id "Novel00013.1"; exon_number "2";
NW_004676319.1	novelGene	exon	2357996	2358164	-	gene_id "Novel00014"; transcript_id "Novel00014.1"; exon_number "1";
NW_004676319.1	novelGene	exon	2385353	2386561	-	gene_id "Novel00014"; transcript_id "Novel00014.1"; exon_number "2";
NW_004676319.1	novelGene	exon	2384713	2385084	-	gene_id "Novel00014"; transcript_id "Novel00014.2"; exon_number "1";
NW_004676319.1	novelGene	exon	2385353	2385398	-	gene_id "Novel00014"; transcript_id "Novel00014.2"; exon_number "2";
NW_004676321.1	novelGene	exon	848994	851373	-	gene_id "Novel00015"; transcript_id "Novel00015.1"; exon_number "1";
NW_004676321.1	novelGene	exon	851404	852500	-	gene_id "Novel00015"; transcript_id "Novel00015.1"; exon_number "2";
NW_004676325.1	novelGene	exon	168179	169789	+	gene_id "Novel00016"; transcript_id "Novel00016.1"; exon_number "1";
NW_004676325.1	novelGene	exon	169814	169850	+	gene_id "Novel00016"; transcript_id "Novel00016.1"; exon_number "2";
NW_004676329.1	novelGene	exon	831592	833008	-	gene_id "Novel00017"; transcript_id "Novel00017.1"; exon_number "1";
NW_004676329.1	novelGene	exon	833532	834432	-	gene_id "Novel00017"; transcript_id "Novel00017.1"; exon_number "2";
NW_004676331.1	novelGene	exon	549363	551138	-	gene_id "Novel00018"; transcript_id "Novel00018.1"; exon_number "1";
NW_004676331.1	novelGene	exon	551289	552922	-	gene_id "Novel00018"; transcript_id "Novel00018.1"; exon_number "2";
NW_004676331.1	novelGene	exon	1239340	1240773	-	gene_id "Novel00019"; transcript_id "Novel00019.1"; exon_number "1";
NW_004676331.1	novelGene	exon	1241762	1243265	-	gene_id "Novel00019"; transcript_id "Novel00019.1"; exon_number "2";
NW_004676335.1	novelGene	exon	658827	658941	-	gene_id "Novel00020"; transcript_id "Novel00020.1"; exon_number "1";
NW_004676335.1	novelGene	exon	660118	660497	-	gene_id "Novel00020"; transcript_id "Novel00020.1"; exon_number "2";
NW_004676339.1	novelGene	exon	596381	597292	+	gene_id "Novel00021"; transcript_id "Novel00021.1"; exon_number "1";
NW_004676339.1	novelGene	exon	599683	600057	+	gene_id "Novel00021"; transcript_id "Novel00021.1"; exon_number "2";
NW_004676339.1	novelGene	exon	596388	597582	+	gene_id "Novel00021"; transcript_id "Novel00021.2"; exon_number "1";
NW_004676346.1	novelGene	exon	142556	142894	-	gene_id "Novel00022"; transcript_id "Novel00022.1"; exon_number "1";
NW_004676346.1	novelGene	exon	142928	143417	-	gene_id "Novel00022"; transcript_id "Novel00022.1"; exon_number "2";
NW_004676350.1	novelGene	exon	61195	61256	-	gene_id "Novel00023"; transcript_id "Novel00023.1"; exon_number "1";
NW_004676350.1	novelGene	exon	68289	68637	-	gene_id "Novel00023"; transcript_id "Novel00023.1"; exon_number "2";
NW_004676350.1	novelGene	exon	66709	68637	-	gene_id "Novel00023"; transcript_id "Novel00023.2"; exon_number "1";
NW_004676352.1	novelGene	exon	170313	171943	-	gene_id "Novel00024"; transcript_id "Novel00024.1"; exon_number "1";
NW_004676352.1	novelGene	exon	171998	172787	-	gene_id "Novel00024"; transcript_id "Novel00024.1"; exon_number "2";
NW_004676354.1	novelGene	exon	1234408	1234743	-	gene_id "Novel00025"; transcript_id "Novel00025.1"; exon_number "1";
NW_004676354.1	novelGene	exon	1243065	1243200	-	gene_id "Novel00025"; transcript_id "Novel00025.1"; exon_number "2";
NW_004676356.1	novelGene	exon	724476	725907	+	gene_id "Novel00026"; transcript_id "Novel00026.1"; exon_number "1";
NW_004676356.1	novelGene	exon	725951	726727	+	gene_id "Novel00026"; transcript_id "Novel00026.1"; exon_number "2";
NW_004676356.1	novelGene	exon	410030	410918	-	gene_id "Novel00027"; transcript_id "Novel00027.1"; exon_number "1";
NW_004676356.1	novelGene	exon	411029	412080	-	gene_id "Novel00027"; transcript_id "Novel00027.1"; exon_number "2";
NW_004676356.1	novelGene	exon	410030	410915	-	gene_id "Novel00027"; transcript_id "Novel00027.2"; exon_number "1";
NW_004676356.1	novelGene	exon	411029	412107	-	gene_id "Novel00027"; transcript_id "Novel00027.2"; exon_number "2";
NW_004676356.1	novelGene	exon	559850	559850	-	gene_id "Novel00028"; transcript_id "Novel00028.1"; exon_number "1";
NW_004676356.1	novelGene	exon	560271	562557	-	gene_id "Novel00028"; transcript_id "Novel00028.1"; exon_number "2";
NW_004676356.1	novelGene	exon	560059	562557	-	gene_id "Novel00028"; transcript_id "Novel00028.2"; exon_number "1";
NW_004676358.1	novelGene	exon	1210969	1211967	+	gene_id "Novel00029"; transcript_id "Novel00029.1"; exon_number "1";
NW_004676358.1	novelGene	exon	2676071	2677080	+	gene_id "Novel00030"; transcript_id "Novel00030.1"; exon_number "1";
NW_004676358.1	novelGene	exon	2677479	2677671	+	gene_id "Novel00030"; transcript_id "Novel00030.1"; exon_number "2";
NW_004676358.1	novelGene	exon	3694388	3695582	-	gene_id "Novel00031"; transcript_id "Novel00031.1"; exon_number "1";
NW_004676358.1	novelGene	exon	3695674	3695928	-	gene_id "Novel00031"; transcript_id "Novel00031.1"; exon_number "2";
NW_004676359.1	novelGene	exon	1297	1698	+	gene_id "Novel00032"; transcript_id "Novel00032.1"; exon_number "1";
NW_004676359.1	novelGene	exon	1794	2867	+	gene_id "Novel00032"; transcript_id "Novel00032.1"; exon_number "2";
NW_004676359.1	novelGene	exon	27397	28563	-	gene_id "Novel00033"; transcript_id "Novel00033.1"; exon_number "1";
NW_004676359.1	novelGene	exon	27401	27886	-	gene_id "Novel00033"; transcript_id "Novel00033.2"; exon_number "1";
NW_004676359.1	novelGene	exon	29946	32832	-	gene_id "Novel00033"; transcript_id "Novel00033.2"; exon_number "2";
NW_004676359.1	novelGene	exon	1310340	1311297	-	gene_id "Novel00034"; transcript_id "Novel00034.1"; exon_number "1";
NW_004676361.1	novelGene	exon	740969	741050	-	gene_id "Novel00035"; transcript_id "Novel00035.1"; exon_number "1";
NW_004676361.1	novelGene	exon	741281	743350	-	gene_id "Novel00035"; transcript_id "Novel00035.1"; exon_number "2";
NW_004676362.1	novelGene	exon	175495	175610	+	gene_id "Novel00036"; transcript_id "Novel00036.1"; exon_number "1";
NW_004676362.1	novelGene	exon	175697	175871	+	gene_id "Novel00036"; transcript_id "Novel00036.1"; exon_number "2";
NW_004676362.1	novelGene	exon	276888	277309	+	gene_id "Novel00037"; transcript_id "Novel00037.1"; exon_number "1";
NW_004676362.1	novelGene	exon	367799	367836	+	gene_id "Novel00038"; transcript_id "Novel00038.1"; exon_number "1";
NW_004676362.1	novelGene	exon	368128	368262	+	gene_id "Novel00038"; transcript_id "Novel00038.1"; exon_number "2";
NW_004676362.1	novelGene	exon	368398	368517	+	gene_id "Novel00038"; transcript_id "Novel00038.1"; exon_number "3";
NW_004676362.1	novelGene	exon	368671	368765	+	gene_id "Novel00038"; transcript_id "Novel00038.1"; exon_number "4";
NW_004676362.1	novelGene	exon	368878	369010	+	gene_id "Novel00038"; transcript_id "Novel00038.1"; exon_number "5";
NW_004676362.1	novelGene	exon	369145	369238	+	gene_id "Novel00038"; transcript_id "Novel00038.1"; exon_number "6";
NW_004676362.1	novelGene	exon	369316	369409	+	gene_id "Novel00038"; transcript_id "Novel00038.1"; exon_number "7";
NW_004676362.1	novelGene	exon	368176	368262	+	gene_id "Novel00038"; transcript_id "Novel00038.2"; exon_number "1";
NW_004676362.1	novelGene	exon	368398	368517	+	gene_id "Novel00038"; transcript_id "Novel00038.2"; exon_number "2";
NW_004676362.1	novelGene	exon	368671	368763	+	gene_id "Novel00038"; transcript_id "Novel00038.2"; exon_number "3";
NW_004676362.1	novelGene	exon	368876	369010	+	gene_id "Novel00038"; transcript_id "Novel00038.2"; exon_number "4";
NW_004676362.1	novelGene	exon	369145	369238	+	gene_id "Novel00038"; transcript_id "Novel00038.2"; exon_number "5";
NW_004676362.1	novelGene	exon	369316	369409	+	gene_id "Novel00038"; transcript_id "Novel00038.2"; exon_number "6";
NW_004676362.1	novelGene	exon	369552	369586	+	gene_id "Novel00039"; transcript_id "Novel00039.1"; exon_number "1";
NW_004676362.1	novelGene	exon	369892	370025	+	gene_id "Novel00039"; transcript_id "Novel00039.1"; exon_number "2";
NW_004676362.1	novelGene	exon	370287	370454	+	gene_id "Novel00039"; transcript_id "Novel00039.1"; exon_number "3";
NW_004676362.1	novelGene	exon	370543	370600	+	gene_id "Novel00039"; transcript_id "Novel00039.1"; exon_number "4";
NW_004676362.1	novelGene	exon	369552	369586	+	gene_id "Novel00039"; transcript_id "Novel00039.2"; exon_number "1";
NW_004676362.1	novelGene	exon	369892	370025	+	gene_id "Novel00039"; transcript_id "Novel00039.2"; exon_number "2";
NW_004676362.1	novelGene	exon	370287	370452	+	gene_id "Novel00039"; transcript_id "Novel00039.2"; exon_number "3";
NW_004676362.1	novelGene	exon	370541	370600	+	gene_id "Novel00039"; transcript_id "Novel00039.2"; exon_number "4";
NW_004676362.1	novelGene	exon	371059	371170	+	gene_id "Novel00040"; transcript_id "Novel00040.1"; exon_number "1";
NW_004676362.1	novelGene	exon	371394	371474	+	gene_id "Novel00040"; transcript_id "Novel00040.1"; exon_number "2";
NW_004676362.1	novelGene	exon	371566	371663	+	gene_id "Novel00040"; transcript_id "Novel00040.1"; exon_number "3";
NW_004676362.1	novelGene	exon	274146	276020	-	gene_id "Novel00041"; transcript_id "Novel00041.1"; exon_number "1";
NW_004676362.1	novelGene	exon	274951	274959	-	gene_id "Novel00041"; transcript_id "Novel00041.2"; exon_number "1";
NW_004676362.1	novelGene	exon	275242	275861	-	gene_id "Novel00041"; transcript_id "Novel00041.2"; exon_number "2";
NW_004676362.1	novelGene	exon	274951	274951	-	gene_id "Novel00041"; transcript_id "Novel00041.3"; exon_number "1";
NW_004676362.1	novelGene	exon	275234	275932	-	gene_id "Novel00041"; transcript_id "Novel00041.3"; exon_number "2";
NW_004676379.1	novelGene	exon	2647200	2647229	-	gene_id "Novel00042"; transcript_id "Novel00042.1"; exon_number "1";
NW_004676379.1	novelGene	exon	2647333	2648007	-	gene_id "Novel00042"; transcript_id "Novel00042.1"; exon_number "2";
NW_004676379.1	novelGene	exon	3146079	3146462	-	gene_id "Novel00043"; transcript_id "Novel00043.1"; exon_number "1";
NW_004676379.1	novelGene	exon	3148072	3148228	-	gene_id "Novel00043"; transcript_id "Novel00043.1"; exon_number "2";
NW_004676379.1	novelGene	exon	3151487	3151596	-	gene_id "Novel00043"; transcript_id "Novel00043.1"; exon_number "3";
NW_004676381.1	novelGene	exon	294	779	+	gene_id "Novel00044"; transcript_id "Novel00044.1"; exon_number "1";
NW_004676381.1	novelGene	exon	1660	2074	+	gene_id "Novel00044"; transcript_id "Novel00044.1"; exon_number "2";
NW_004676381.1	novelGene	exon	84515	84561	+	gene_id "Novel00045"; transcript_id "Novel00045.1"; exon_number "1";
NW_004676381.1	novelGene	exon	89249	90197	+	gene_id "Novel00045"; transcript_id "Novel00045.1"; exon_number "2";
NW_004676381.1	novelGene	exon	88866	88993	+	gene_id "Novel00045"; transcript_id "Novel00045.2"; exon_number "1";
NW_004676381.1	novelGene	exon	89250	90197	+	gene_id "Novel00045"; transcript_id "Novel00045.2"; exon_number "2";
NW_004676381.1	novelGene	exon	1947766	1949134	-	gene_id "Novel00046"; transcript_id "Novel00046.1"; exon_number "1";
NW_004676381.1	novelGene	exon	1949198	1949683	-	gene_id "Novel00046"; transcript_id "Novel00046.1"; exon_number "2";
NW_004676386.1	novelGene	exon	527769	531610	-	gene_id "Novel00047"; transcript_id "Novel00047.1"; exon_number "1";
NW_004676386.1	novelGene	exon	527790	527943	-	gene_id "Novel00047"; transcript_id "Novel00047.2"; exon_number "1";
NW_004676386.1	novelGene	exon	529006	531607	-	gene_id "Novel00047"; transcript_id "Novel00047.2"; exon_number "2";
NW_004676392.1	novelGene	exon	241401	242670	-	gene_id "Novel00048"; transcript_id "Novel00048.1"; exon_number "1";
NW_004676392.1	novelGene	exon	242713	244532	-	gene_id "Novel00048"; transcript_id "Novel00048.1"; exon_number "2";
NW_004676394.1	novelGene	exon	2302051	2302457	+	gene_id "Novel00049"; transcript_id "Novel00049.1"; exon_number "1";
NW_004676394.1	novelGene	exon	2303022	2304163	+	gene_id "Novel00049"; transcript_id "Novel00049.1"; exon_number "2";
NW_004676394.1	novelGene	exon	2304703	2307024	+	gene_id "Novel00049"; transcript_id "Novel00049.1"; exon_number "3";
NW_004676394.1	novelGene	exon	2302667	2304160	+	gene_id "Novel00049"; transcript_id "Novel00049.2"; exon_number "1";
NW_004676394.1	novelGene	exon	2304700	2307024	+	gene_id "Novel00049"; transcript_id "Novel00049.2"; exon_number "2";
NW_004676394.1	novelGene	exon	2302676	2303423	+	gene_id "Novel00049"; transcript_id "Novel00049.3"; exon_number "1";
NW_004676394.1	novelGene	exon	2304053	2304160	+	gene_id "Novel00049"; transcript_id "Novel00049.3"; exon_number "2";
NW_004676394.1	novelGene	exon	2304700	2307024	+	gene_id "Novel00049"; transcript_id "Novel00049.3"; exon_number "3";
NW_004676394.1	novelGene	exon	4754717	4755320	-	gene_id "Novel00050"; transcript_id "Novel00050.1"; exon_number "1";
NW_004676394.1	novelGene	exon	4780570	4780704	-	gene_id "Novel00050"; transcript_id "Novel00050.1"; exon_number "2";
NW_004676394.1	novelGene	exon	4782931	4783033	-	gene_id "Novel00050"; transcript_id "Novel00050.1"; exon_number "3";
NW_004676397.1	novelGene	exon	399039	399126	+	gene_id "Novel00051"; transcript_id "Novel00051.1"; exon_number "1";
NW_004676397.1	novelGene	exon	399292	399544	+	gene_id "Novel00051"; transcript_id "Novel00051.1"; exon_number "2";
NW_004676397.1	novelGene	exon	399055	399124	+	gene_id "Novel00051"; transcript_id "Novel00051.2"; exon_number "1";
NW_004676397.1	novelGene	exon	399293	399544	+	gene_id "Novel00051"; transcript_id "Novel00051.2"; exon_number "2";
NW_004676397.1	novelGene	exon	21034	21514	-	gene_id "Novel00052"; transcript_id "Novel00052.1"; exon_number "1";
NW_004676397.1	novelGene	exon	21557	22433	-	gene_id "Novel00052"; transcript_id "Novel00052.1"; exon_number "2";
NW_004676397.1	novelGene	exon	90778	91069	-	gene_id "Novel00053"; transcript_id "Novel00053.1"; exon_number "1";
NW_004676397.1	novelGene	exon	91277	91463	-	gene_id "Novel00053"; transcript_id "Novel00053.1"; exon_number "2";
NW_004676400.1	novelGene	exon	1592713	1594771	-	gene_id "Novel00054"; transcript_id "Novel00054.1"; exon_number "1";
NW_004676400.1	novelGene	exon	1597793	1597916	-	gene_id "Novel00054"; transcript_id "Novel00054.1"; exon_number "2";
NW_004676404.1	novelGene	exon	307360	307622	-	gene_id "Novel00055"; transcript_id "Novel00055.1"; exon_number "1";
NW_004676404.1	novelGene	exon	307647	309501	-	gene_id "Novel00055"; transcript_id "Novel00055.1"; exon_number "2";
NW_004676405.1	novelGene	exon	17344	17564	+	gene_id "Novel00056"; transcript_id "Novel00056.1"; exon_number "1";
NW_004676405.1	novelGene	exon	18566	19511	+	gene_id "Novel00056"; transcript_id "Novel00056.1"; exon_number "2";
NW_004676405.1	novelGene	exon	17382	17565	+	gene_id "Novel00056"; transcript_id "Novel00056.2"; exon_number "1";
NW_004676405.1	novelGene	exon	18567	19511	+	gene_id "Novel00056"; transcript_id "Novel00056.2"; exon_number "2";
NW_004676405.1	novelGene	exon	2148419	2149628	+	gene_id "Novel00057"; transcript_id "Novel00057.1"; exon_number "1";
NW_004676405.1	novelGene	exon	2148518	2148750	+	gene_id "Novel00057"; transcript_id "Novel00057.2"; exon_number "1";
NW_004676405.1	novelGene	exon	2155959	2157169	+	gene_id "Novel00057"; transcript_id "Novel00057.2"; exon_number "2";
NW_004676405.1	novelGene	exon	1992501	1993204	-	gene_id "Novel00058"; transcript_id "Novel00058.1"; exon_number "1";
NW_004676405.1	novelGene	exon	1993278	1993395	-	gene_id "Novel00058"; transcript_id "Novel00058.1"; exon_number "2";
NW_004676412.1	novelGene	exon	2036619	2038139	-	gene_id "Novel00059"; transcript_id "Novel00059.1"; exon_number "1";
NW_004676412.1	novelGene	exon	2038309	2038531	-	gene_id "Novel00059"; transcript_id "Novel00059.1"; exon_number "2";
NW_004676414.1	novelGene	exon	1240734	1241001	+	gene_id "Novel00060"; transcript_id "Novel00060.1"; exon_number "1";
NW_004676414.1	novelGene	exon	1335764	1335834	+	gene_id "Novel00060"; transcript_id "Novel00060.1"; exon_number "2";
NW_004676414.1	novelGene	exon	1390223	1390955	+	gene_id "Novel00060"; transcript_id "Novel00060.1"; exon_number "3";
NW_004676420.1	novelGene	exon	1191818	1192742	-	gene_id "Novel00061"; transcript_id "Novel00061.1"; exon_number "1";
NW_004676420.1	novelGene	exon	1192855	1192986	-	gene_id "Novel00061"; transcript_id "Novel00061.1"; exon_number "2";
NW_004676420.1	novelGene	exon	1196145	1196165	-	gene_id "Novel00061"; transcript_id "Novel00061.1"; exon_number "3";
NW_004676428.1	novelGene	exon	685455	686922	-	gene_id "Novel00062"; transcript_id "Novel00062.1"; exon_number "1";
NW_004676430.1	novelGene	exon	1704459	1706254	+	gene_id "Novel00063"; transcript_id "Novel00063.1"; exon_number "1";
NW_004676437.1	novelGene	exon	447945	448298	+	gene_id "Novel00064"; transcript_id "Novel00064.1"; exon_number "1";
NW_004676437.1	novelGene	exon	448887	448957	+	gene_id "Novel00064"; transcript_id "Novel00064.1"; exon_number "2";
NW_004676437.1	novelGene	exon	449722	449830	+	gene_id "Novel00064"; transcript_id "Novel00064.1"; exon_number "3";
NW_004676437.1	novelGene	exon	451709	451839	+	gene_id "Novel00064"; transcript_id "Novel00064.1"; exon_number "4";
NW_004676437.1	novelGene	exon	452121	452228	+	gene_id "Novel00064"; transcript_id "Novel00064.1"; exon_number "5";
NW_004676437.1	novelGene	exon	453156	453274	+	gene_id "Novel00064"; transcript_id "Novel00064.1"; exon_number "6";
NW_004676437.1	novelGene	exon	453819	453975	+	gene_id "Novel00064"; transcript_id "Novel00064.1"; exon_number "7";
NW_004676437.1	novelGene	exon	454626	456024	+	gene_id "Novel00064"; transcript_id "Novel00064.1"; exon_number "8";
NW_004676437.1	novelGene	exon	447946	448298	+	gene_id "Novel00064"; transcript_id "Novel00064.2"; exon_number "1";
NW_004676437.1	novelGene	exon	448887	448957	+	gene_id "Novel00064"; transcript_id "Novel00064.2"; exon_number "2";
NW_004676437.1	novelGene	exon	449722	449830	+	gene_id "Novel00064"; transcript_id "Novel00064.2"; exon_number "3";
NW_004676437.1	novelGene	exon	451709	451839	+	gene_id "Novel00064"; transcript_id "Novel00064.2"; exon_number "4";
NW_004676437.1	novelGene	exon	452121	452228	+	gene_id "Novel00064"; transcript_id "Novel00064.2"; exon_number "5";
NW_004676437.1	novelGene	exon	453819	453975	+	gene_id "Novel00064"; transcript_id "Novel00064.2"; exon_number "6";
NW_004676437.1	novelGene	exon	454626	456024	+	gene_id "Novel00064"; transcript_id "Novel00064.2"; exon_number "7";
NW_004676437.1	novelGene	exon	447954	448298	+	gene_id "Novel00064"; transcript_id "Novel00064.3"; exon_number "1";
NW_004676437.1	novelGene	exon	448887	448957	+	gene_id "Novel00064"; transcript_id "Novel00064.3"; exon_number "2";
NW_004676437.1	novelGene	exon	449722	449830	+	gene_id "Novel00064"; transcript_id "Novel00064.3"; exon_number "3";
NW_004676437.1	novelGene	exon	451709	452228	+	gene_id "Novel00064"; transcript_id "Novel00064.3"; exon_number "4";
NW_004676437.1	novelGene	exon	453156	453274	+	gene_id "Novel00064"; transcript_id "Novel00064.3"; exon_number "5";
NW_004676437.1	novelGene	exon	453819	453975	+	gene_id "Novel00064"; transcript_id "Novel00064.3"; exon_number "6";
NW_004676437.1	novelGene	exon	454626	456024	+	gene_id "Novel00064"; transcript_id "Novel00064.3"; exon_number "7";
NW_004676437.1	novelGene	exon	451268	451382	+	gene_id "Novel00064"; transcript_id "Novel00064.4"; exon_number "1";
NW_004676437.1	novelGene	exon	451709	451839	+	gene_id "Novel00064"; transcript_id "Novel00064.4"; exon_number "2";
NW_004676437.1	novelGene	exon	452121	452228	+	gene_id "Novel00064"; transcript_id "Novel00064.4"; exon_number "3";
NW_004676437.1	novelGene	exon	453156	453274	+	gene_id "Novel00064"; transcript_id "Novel00064.4"; exon_number "4";
NW_004676437.1	novelGene	exon	453819	453975	+	gene_id "Novel00064"; transcript_id "Novel00064.4"; exon_number "5";
NW_004676437.1	novelGene	exon	454626	456024	+	gene_id "Novel00064"; transcript_id "Novel00064.4"; exon_number "6";
NW_004676437.1	novelGene	exon	451324	451382	+	gene_id "Novel00064"; transcript_id "Novel00064.5"; exon_number "1";
NW_004676437.1	novelGene	exon	451709	452228	+	gene_id "Novel00064"; transcript_id "Novel00064.5"; exon_number "2";
NW_004676437.1	novelGene	exon	453156	453274	+	gene_id "Novel00064"; transcript_id "Novel00064.5"; exon_number "3";
NW_004676437.1	novelGene	exon	453819	453975	+	gene_id "Novel00064"; transcript_id "Novel00064.5"; exon_number "4";
NW_004676437.1	novelGene	exon	454626	456024	+	gene_id "Novel00064"; transcript_id "Novel00064.5"; exon_number "5";
NW_004676437.1	novelGene	exon	1275502	1275929	-	gene_id "Novel00065"; transcript_id "Novel00065.1"; exon_number "1";
NW_004676437.1	novelGene	exon	1296861	1296890	-	gene_id "Novel00065"; transcript_id "Novel00065.1"; exon_number "2";
NW_004676437.1	novelGene	exon	1284842	1287397	-	gene_id "Novel00065"; transcript_id "Novel00065.2"; exon_number "1";
NW_004676437.1	novelGene	exon	1285192	1286883	-	gene_id "Novel00065"; transcript_id "Novel00065.3"; exon_number "1";
NW_004676437.1	novelGene	exon	1296861	1296890	-	gene_id "Novel00065"; transcript_id "Novel00065.3"; exon_number "2";
NW_004676438.1	novelGene	exon	619416	620007	+	gene_id "Novel00066"; transcript_id "Novel00066.1"; exon_number "1";
NW_004676438.1	novelGene	exon	620569	620869	+	gene_id "Novel00066"; transcript_id "Novel00066.1"; exon_number "2";
NW_004676438.1	novelGene	exon	622338	622410	+	gene_id "Novel00066"; transcript_id "Novel00066.1"; exon_number "3";
NW_004676438.1	novelGene	exon	624796	625456	+	gene_id "Novel00067"; transcript_id "Novel00067.1"; exon_number "1";
NW_004676438.1	novelGene	exon	626390	626435	+	gene_id "Novel00067"; transcript_id "Novel00067.1"; exon_number "2";
NW_004676438.1	novelGene	exon	2937220	2938122	+	gene_id "Novel00068"; transcript_id "Novel00068.1"; exon_number "1";
NW_004676438.1	novelGene	exon	2938189	2938250	+	gene_id "Novel00068"; transcript_id "Novel00068.1"; exon_number "2";
NW_004676438.1	novelGene	exon	1915892	1916829	-	gene_id "Novel00069"; transcript_id "Novel00069.1"; exon_number "1";
NW_004676438.1	novelGene	exon	1917037	1917336	-	gene_id "Novel00069"; transcript_id "Novel00069.1"; exon_number "2";
NW_004676438.1	novelGene	exon	1915892	1917387	-	gene_id "Novel00069"; transcript_id "Novel00069.2"; exon_number "1";
NW_004676438.1	novelGene	exon	2571320	2572065	-	gene_id "Novel00070"; transcript_id "Novel00070.1"; exon_number "1";
NW_004676438.1	novelGene	exon	2578442	2578629	-	gene_id "Novel00070"; transcript_id "Novel00070.1"; exon_number "2";
NW_004676449.1	novelGene	exon	316319	317186	-	gene_id "Novel00071"; transcript_id "Novel00071.1"; exon_number "1";
NW_004676449.1	novelGene	exon	318446	318895	-	gene_id "Novel00071"; transcript_id "Novel00071.1"; exon_number "2";
NW_004676449.1	novelGene	exon	316319	317186	-	gene_id "Novel00071"; transcript_id "Novel00071.2"; exon_number "1";
NW_004676449.1	novelGene	exon	318446	318563	-	gene_id "Novel00071"; transcript_id "Novel00071.2"; exon_number "2";
NW_004676449.1	novelGene	exon	319816	319874	-	gene_id "Novel00071"; transcript_id "Novel00071.2"; exon_number "3";
NW_004676452.1	novelGene	exon	560460	561301	+	gene_id "Novel00072"; transcript_id "Novel00072.1"; exon_number "1";
NW_004676452.1	novelGene	exon	561501	562901	+	gene_id "Novel00072"; transcript_id "Novel00072.1"; exon_number "2";
NW_004676452.1	novelGene	exon	560462	561301	+	gene_id "Novel00072"; transcript_id "Novel00072.2"; exon_number "1";
NW_004676452.1	novelGene	exon	561428	561460	+	gene_id "Novel00072"; transcript_id "Novel00072.2"; exon_number "2";
NW_004676452.1	novelGene	exon	561612	562396	+	gene_id "Novel00072"; transcript_id "Novel00072.3"; exon_number "1";
NW_004676452.1	novelGene	exon	562660	562901	+	gene_id "Novel00072"; transcript_id "Novel00072.3"; exon_number "2";
NW_004676455.1	novelGene	exon	896110	896709	+	gene_id "Novel00073"; transcript_id "Novel00073.1"; exon_number "1";
NW_004676455.1	novelGene	exon	896811	897598	+	gene_id "Novel00073"; transcript_id "Novel00073.1"; exon_number "2";
NW_004676459.1	novelGene	exon	195204	195271	-	gene_id "Novel00074"; transcript_id "Novel00074.1"; exon_number "1";
NW_004676459.1	novelGene	exon	197334	197478	-	gene_id "Novel00074"; transcript_id "Novel00074.1"; exon_number "2";
NW_004676459.1	novelGene	exon	198690	199480	-	gene_id "Novel00074"; transcript_id "Novel00074.1"; exon_number "3";
NW_004676459.1	novelGene	exon	200649	200814	-	gene_id "Novel00074"; transcript_id "Novel00074.1"; exon_number "4";
NW_004676459.1	novelGene	exon	201605	201708	-	gene_id "Novel00074"; transcript_id "Novel00074.1"; exon_number "5";
NW_004676459.1	novelGene	exon	202708	202789	-	gene_id "Novel00074"; transcript_id "Novel00074.1"; exon_number "6";
NW_004676459.1	novelGene	exon	207865	207935	-	gene_id "Novel00074"; transcript_id "Novel00074.1"; exon_number "7";
NW_004676459.1	novelGene	exon	195204	195271	-	gene_id "Novel00074"; transcript_id "Novel00074.2"; exon_number "1";
NW_004676459.1	novelGene	exon	197334	197478	-	gene_id "Novel00074"; transcript_id "Novel00074.2"; exon_number "2";
NW_004676459.1	novelGene	exon	198690	199480	-	gene_id "Novel00074"; transcript_id "Novel00074.2"; exon_number "3";
NW_004676459.1	novelGene	exon	200649	200814	-	gene_id "Novel00074"; transcript_id "Novel00074.2"; exon_number "4";
NW_004676459.1	novelGene	exon	201605	201708	-	gene_id "Novel00074"; transcript_id "Novel00074.2"; exon_number "5";
NW_004676459.1	novelGene	exon	202708	202789	-	gene_id "Novel00074"; transcript_id "Novel00074.2"; exon_number "6";
NW_004676459.1	novelGene	exon	205724	205856	-	gene_id "Novel00074"; transcript_id "Novel00074.2"; exon_number "7";
NW_004676459.1	novelGene	exon	207865	207967	-	gene_id "Novel00074"; transcript_id "Novel00074.2"; exon_number "8";
NW_004676461.1	novelGene	exon	83747	84084	-	gene_id "Novel00075"; transcript_id "Novel00075.1"; exon_number "1";
NW_004676461.1	novelGene	exon	84143	84186	-	gene_id "Novel00075"; transcript_id "Novel00075.1"; exon_number "2";
NW_004676463.1	novelGene	exon	7938	7980	-	gene_id "Novel00076"; transcript_id "Novel00076.1"; exon_number "1";
NW_004676463.1	novelGene	exon	9084	9225	-	gene_id "Novel00076"; transcript_id "Novel00076.1"; exon_number "2";
NW_004676463.1	novelGene	exon	9327	9407	-	gene_id "Novel00076"; transcript_id "Novel00076.1"; exon_number "3";
NW_004676463.1	novelGene	exon	9482	9516	-	gene_id "Novel00076"; transcript_id "Novel00076.1"; exon_number "4";
NW_004676463.1	novelGene	exon	7938	7970	-	gene_id "Novel00076"; transcript_id "Novel00076.2"; exon_number "1";
NW_004676463.1	novelGene	exon	9074	9225	-	gene_id "Novel00076"; transcript_id "Novel00076.2"; exon_number "2";
NW_004676463.1	novelGene	exon	9327	9407	-	gene_id "Novel00076"; transcript_id "Novel00076.2"; exon_number "3";
NW_004676463.1	novelGene	exon	9482	9520	-	gene_id "Novel00076"; transcript_id "Novel00076.2"; exon_number "4";
NW_004676469.1	novelGene	exon	1857763	1859908	-	gene_id "Novel00077"; transcript_id "Novel00077.1"; exon_number "1";
NW_004676469.1	novelGene	exon	1860023	1860763	-	gene_id "Novel00077"; transcript_id "Novel00077.1"; exon_number "2";
NW_004676469.1	novelGene	exon	2152769	2152769	-	gene_id "Novel00078"; transcript_id "Novel00078.1"; exon_number "1";
NW_004676469.1	novelGene	exon	2162996	2165823	-	gene_id "Novel00078"; transcript_id "Novel00078.1"; exon_number "2";
NW_004676469.1	novelGene	exon	2152769	2152769	-	gene_id "Novel00078"; transcript_id "Novel00078.2"; exon_number "1";
NW_004676469.1	novelGene	exon	2163001	2165839	-	gene_id "Novel00078"; transcript_id "Novel00078.2"; exon_number "2";
NW_004676469.1	novelGene	exon	2152771	2152771	-	gene_id "Novel00078"; transcript_id "Novel00078.3"; exon_number "1";
NW_004676469.1	novelGene	exon	2163003	2165766	-	gene_id "Novel00078"; transcript_id "Novel00078.3"; exon_number "2";
NW_004676469.1	novelGene	exon	2152772	2152772	-	gene_id "Novel00078"; transcript_id "Novel00078.4"; exon_number "1";
NW_004676469.1	novelGene	exon	2162997	2165736	-	gene_id "Novel00078"; transcript_id "Novel00078.4"; exon_number "2";
NW_004676469.1	novelGene	exon	2152772	2152772	-	gene_id "Novel00078"; transcript_id "Novel00078.5"; exon_number "1";
NW_004676469.1	novelGene	exon	2163004	2165839	-	gene_id "Novel00078"; transcript_id "Novel00078.5"; exon_number "2";
NW_004676469.1	novelGene	exon	2152773	2152773	-	gene_id "Novel00078"; transcript_id "Novel00078.6"; exon_number "1";
NW_004676469.1	novelGene	exon	2162996	2165736	-	gene_id "Novel00078"; transcript_id "Novel00078.6"; exon_number "2";
NW_004676469.1	novelGene	exon	2152775	2152775	-	gene_id "Novel00078"; transcript_id "Novel00078.7"; exon_number "1";
NW_004676469.1	novelGene	exon	2162998	2165736	-	gene_id "Novel00078"; transcript_id "Novel00078.7"; exon_number "2";
NW_004676469.1	novelGene	exon	2152776	2152776	-	gene_id "Novel00078"; transcript_id "Novel00078.8"; exon_number "1";
NW_004676469.1	novelGene	exon	2162997	2165823	-	gene_id "Novel00078"; transcript_id "Novel00078.8"; exon_number "2";
NW_004676469.1	novelGene	exon	2152777	2152777	-	gene_id "Novel00078"; transcript_id "Novel00078.9"; exon_number "1";
NW_004676469.1	novelGene	exon	2162998	2165823	-	gene_id "Novel00078"; transcript_id "Novel00078.9"; exon_number "2";
NW_004676469.1	novelGene	exon	2152788	2152788	-	gene_id "Novel00078"; transcript_id "Novel00078.10"; exon_number "1";
NW_004676469.1	novelGene	exon	2163013	2165736	-	gene_id "Novel00078"; transcript_id "Novel00078.10"; exon_number "2";
NW_004676469.1	novelGene	exon	2152789	2152789	-	gene_id "Novel00078"; transcript_id "Novel00078.11"; exon_number "1";
NW_004676469.1	novelGene	exon	2163012	2165736	-	gene_id "Novel00078"; transcript_id "Novel00078.11"; exon_number "2";
NW_004676469.1	novelGene	exon	2152794	2152794	-	gene_id "Novel00078"; transcript_id "Novel00078.12"; exon_number "1";
NW_004676469.1	novelGene	exon	2163017	2165736	-	gene_id "Novel00078"; transcript_id "Novel00078.12"; exon_number "2";
NW_004676471.1	novelGene	exon	423470	423623	+	gene_id "Novel00079"; transcript_id "Novel00079.1"; exon_number "1";
NW_004676471.1	novelGene	exon	423719	425538	+	gene_id "Novel00079"; transcript_id "Novel00079.1"; exon_number "2";
NW_004676471.1	novelGene	exon	528395	528445	-	gene_id "Novel00080"; transcript_id "Novel00080.1"; exon_number "1";
NW_004676471.1	novelGene	exon	531068	531287	-	gene_id "Novel00080"; transcript_id "Novel00080.1"; exon_number "2";
NW_004676471.1	novelGene	exon	531765	531810	-	gene_id "Novel00080"; transcript_id "Novel00080.1"; exon_number "3";
NW_004676473.1	novelGene	exon	18874	19019	+	gene_id "Novel00081"; transcript_id "Novel00081.1"; exon_number "1";
NW_004676473.1	novelGene	exon	19117	19653	+	gene_id "Novel00081"; transcript_id "Novel00081.1"; exon_number "2";
NW_004676482.1	novelGene	exon	387359	388283	+	gene_id "Novel00082"; transcript_id "Novel00082.1"; exon_number "1";
NW_004676482.1	novelGene	exon	388441	389431	+	gene_id "Novel00082"; transcript_id "Novel00082.1"; exon_number "2";
NW_004676482.1	novelGene	exon	388128	388233	+	gene_id "Novel00082"; transcript_id "Novel00082.2"; exon_number "1";
NW_004676482.1	novelGene	exon	389811	393538	+	gene_id "Novel00082"; transcript_id "Novel00082.2"; exon_number "2";
NW_004676482.1	novelGene	exon	389602	393538	+	gene_id "Novel00082"; transcript_id "Novel00082.3"; exon_number "1";
NW_004676483.1	novelGene	exon	26947	26968	+	gene_id "Novel00083"; transcript_id "Novel00083.1"; exon_number "1";
NW_004676483.1	novelGene	exon	28915	29670	+	gene_id "Novel00083"; transcript_id "Novel00083.1"; exon_number "2";
NW_004676485.1	novelGene	exon	582525	583869	+	gene_id "Novel00084"; transcript_id "Novel00084.1"; exon_number "1";
NW_004676486.1	novelGene	exon	10505	12830	-	gene_id "Novel00085"; transcript_id "Novel00085.1"; exon_number "1";
NW_004676489.1	novelGene	exon	19875	19922	+	gene_id "Novel00086"; transcript_id "Novel00086.1"; exon_number "1";
NW_004676489.1	novelGene	exon	20670	21015	+	gene_id "Novel00086"; transcript_id "Novel00086.1"; exon_number "2";
NW_004676489.1	novelGene	exon	19878	19959	+	gene_id "Novel00086"; transcript_id "Novel00086.2"; exon_number "1";
NW_004676489.1	novelGene	exon	20707	21015	+	gene_id "Novel00086"; transcript_id "Novel00086.2"; exon_number "2";
NW_004676489.1	novelGene	exon	19277	19318	-	gene_id "Novel00087"; transcript_id "Novel00087.1"; exon_number "1";
NW_004676489.1	novelGene	exon	20066	20416	-	gene_id "Novel00087"; transcript_id "Novel00087.1"; exon_number "2";
NW_004676489.1	novelGene	exon	19277	19316	-	gene_id "Novel00087"; transcript_id "Novel00087.2"; exon_number "1";
NW_004676489.1	novelGene	exon	20064	20417	-	gene_id "Novel00087"; transcript_id "Novel00087.2"; exon_number "2";
NW_004676489.1	novelGene	exon	19358	19825	-	gene_id "Novel00088"; transcript_id "Novel00088.1"; exon_number "1";
NW_004676489.1	novelGene	exon	20573	21015	-	gene_id "Novel00088"; transcript_id "Novel00088.1"; exon_number "2";
NW_004676489.1	novelGene	exon	19358	19827	-	gene_id "Novel00088"; transcript_id "Novel00088.2"; exon_number "1";
NW_004676489.1	novelGene	exon	20575	21015	-	gene_id "Novel00088"; transcript_id "Novel00088.2"; exon_number "2";
NW_004676493.1	novelGene	exon	443176	444419	-	gene_id "Novel00089"; transcript_id "Novel00089.1"; exon_number "1";
NW_004676493.1	novelGene	exon	454917	455003	-	gene_id "Novel00089"; transcript_id "Novel00089.1"; exon_number "2";
NW_004676493.1	novelGene	exon	443536	445065	-	gene_id "Novel00089"; transcript_id "Novel00089.2"; exon_number "1";
NW_004676494.1	novelGene	exon	454468	455075	-	gene_id "Novel00090"; transcript_id "Novel00090.1"; exon_number "1";
NW_004676494.1	novelGene	exon	455681	455834	-	gene_id "Novel00090"; transcript_id "Novel00090.1"; exon_number "2";
NW_004676497.1	novelGene	exon	72915	75010	-	gene_id "Novel00091"; transcript_id "Novel00091.1"; exon_number "1";
NW_004676497.1	novelGene	exon	76086	76475	-	gene_id "Novel00091"; transcript_id "Novel00091.1"; exon_number "2";
NW_004676499.1	novelGene	exon	139110	140634	-	gene_id "Novel00092"; transcript_id "Novel00092.1"; exon_number "1";
NW_004676499.1	novelGene	exon	142166	142322	-	gene_id "Novel00092"; transcript_id "Novel00092.1"; exon_number "2";
NW_004676499.1	novelGene	exon	146330	146402	-	gene_id "Novel00092"; transcript_id "Novel00092.1"; exon_number "3";
NW_004676499.1	novelGene	exon	140822	142741	-	gene_id "Novel00092"; transcript_id "Novel00092.2"; exon_number "1";
NW_004676507.1	novelGene	exon	512523	512588	+	gene_id "Novel00093"; transcript_id "Novel00093.1"; exon_number "1";
NW_004676507.1	novelGene	exon	513750	514060	+	gene_id "Novel00093"; transcript_id "Novel00093.1"; exon_number "2";
NW_004676510.1	novelGene	exon	538470	540222	-	gene_id "Novel00094"; transcript_id "Novel00094.1"; exon_number "1";
NW_004676510.1	novelGene	exon	545766	548115	-	gene_id "Novel00095"; transcript_id "Novel00095.1"; exon_number "1";
NW_004676512.1	novelGene	exon	70	105	-	gene_id "Novel00096"; transcript_id "Novel00096.1"; exon_number "1";
NW_004676512.1	novelGene	exon	2731	2850	-	gene_id "Novel00096"; transcript_id "Novel00096.1"; exon_number "2";
NW_004676512.1	novelGene	exon	5328	5633	-	gene_id "Novel00096"; transcript_id "Novel00096.1"; exon_number "3";
NW_004676512.1	novelGene	exon	70	114	-	gene_id "Novel00096"; transcript_id "Novel00096.2"; exon_number "1";
NW_004676512.1	novelGene	exon	2740	2850	-	gene_id "Novel00096"; transcript_id "Novel00096.2"; exon_number "2";
NW_004676512.1	novelGene	exon	5328	5639	-	gene_id "Novel00096"; transcript_id "Novel00096.2"; exon_number "3";
NW_004676521.1	novelGene	exon	291805	292107	-	gene_id "Novel00097"; transcript_id "Novel00097.1"; exon_number "1";
NW_004676521.1	novelGene	exon	292137	292945	-	gene_id "Novel00097"; transcript_id "Novel00097.1"; exon_number "2";
NW_004676524.1	novelGene	exon	273973	274279	+	gene_id "Novel00098"; transcript_id "Novel00098.1"; exon_number "1";
NW_004676524.1	novelGene	exon	275769	276725	+	gene_id "Novel00098"; transcript_id "Novel00098.1"; exon_number "2";
NW_004676526.1	novelGene	exon	2209576	2210123	+	gene_id "Novel00099"; transcript_id "Novel00099.1"; exon_number "1";
NW_004676526.1	novelGene	exon	2214487	2216898	+	gene_id "Novel00099"; transcript_id "Novel00099.1"; exon_number "2";
NW_004676526.1	novelGene	exon	2211260	2213317	+	gene_id "Novel00099"; transcript_id "Novel00099.2"; exon_number "1";
NW_004676526.1	novelGene	exon	2213478	2216898	+	gene_id "Novel00099"; transcript_id "Novel00099.2"; exon_number "2";
NW_004676526.1	novelGene	exon	2211260	2213317	+	gene_id "Novel00099"; transcript_id "Novel00099.3"; exon_number "1";
NW_004676526.1	novelGene	exon	2213482	2216898	+	gene_id "Novel00099"; transcript_id "Novel00099.3"; exon_number "2";
NW_004676526.1	novelGene	exon	2211260	2213317	+	gene_id "Novel00099"; transcript_id "Novel00099.4"; exon_number "1";
NW_004676526.1	novelGene	exon	2213486	2216898	+	gene_id "Novel00099"; transcript_id "Novel00099.4"; exon_number "2";
NW_004676530.1	novelGene	exon	143045	144703	+	gene_id "Novel00100"; transcript_id "Novel00100.1"; exon_number "1";
NW_004676530.1	novelGene	exon	144749	144773	+	gene_id "Novel00100"; transcript_id "Novel00100.1"; exon_number "2";
NW_004676531.1	novelGene	exon	466902	468447	-	gene_id "Novel00101"; transcript_id "Novel00101.1"; exon_number "1";
NW_004676531.1	novelGene	exon	468689	468806	-	gene_id "Novel00101"; transcript_id "Novel00101.1"; exon_number "2";
NW_004676531.1	novelGene	exon	466902	468446	-	gene_id "Novel00101"; transcript_id "Novel00101.2"; exon_number "1";
NW_004676531.1	novelGene	exon	468689	468835	-	gene_id "Novel00101"; transcript_id "Novel00101.2"; exon_number "2";
NW_004676534.1	novelGene	exon	3650285	3650510	-	gene_id "Novel00102"; transcript_id "Novel00102.1"; exon_number "1";
NW_004676534.1	novelGene	exon	3650541	3651245	-	gene_id "Novel00102"; transcript_id "Novel00102.1"; exon_number "2";
NW_004676542.1	novelGene	exon	26853	27283	+	gene_id "Novel00103"; transcript_id "Novel00103.1"; exon_number "1";
NW_004676542.1	novelGene	exon	27402	27749	+	gene_id "Novel00103"; transcript_id "Novel00103.1"; exon_number "2";
NW_004676542.1	novelGene	exon	1566391	1566867	+	gene_id "Novel00104"; transcript_id "Novel00104.1"; exon_number "1";
NW_004676542.1	novelGene	exon	1567140	1568679	+	gene_id "Novel00104"; transcript_id "Novel00104.1"; exon_number "2";
NW_004676544.1	novelGene	exon	3155608	3158390	+	gene_id "Novel00105"; transcript_id "Novel00105.1"; exon_number "1";
NW_004676544.1	novelGene	exon	3158505	3160916	+	gene_id "Novel00105"; transcript_id "Novel00105.1"; exon_number "2";
NW_004676545.1	novelGene	exon	29004	33061	-	gene_id "Novel00106"; transcript_id "Novel00106.1"; exon_number "1";
NW_004676545.1	novelGene	exon	29004	31133	-	gene_id "Novel00106"; transcript_id "Novel00106.2"; exon_number "1";
NW_004676545.1	novelGene	exon	34758	34786	-	gene_id "Novel00106"; transcript_id "Novel00106.2"; exon_number "2";
NW_004676547.1	novelGene	exon	1143794	1144395	+	gene_id "Novel00107"; transcript_id "Novel00107.1"; exon_number "1";
NW_004676547.1	novelGene	exon	1144420	1144455	+	gene_id "Novel00107"; transcript_id "Novel00107.1"; exon_number "2";
NW_004676548.1	novelGene	exon	48366	50211	-	gene_id "Novel00108"; transcript_id "Novel00108.1"; exon_number "1";
NW_004676548.1	novelGene	exon	51723	52542	-	gene_id "Novel00108"; transcript_id "Novel00108.1"; exon_number "2";
NW_004676552.1	novelGene	exon	2086	2212	+	gene_id "Novel00109"; transcript_id "Novel00109.1"; exon_number "1";
NW_004676552.1	novelGene	exon	2309	2349	+	gene_id "Novel00109"; transcript_id "Novel00109.1"; exon_number "2";
NW_004676552.1	novelGene	exon	2390	2951	+	gene_id "Novel00109"; transcript_id "Novel00109.1"; exon_number "3";
NW_004676554.1	novelGene	exon	222041	223788	+	gene_id "Novel00110"; transcript_id "Novel00110.1"; exon_number "1";
NW_004676554.1	novelGene	exon	223843	224564	+	gene_id "Novel00110"; transcript_id "Novel00110.1"; exon_number "2";
NW_004676555.1	novelGene	exon	385853	387035	-	gene_id "Novel00111"; transcript_id "Novel00111.1"; exon_number "1";
NW_004676555.1	novelGene	exon	388904	389000	-	gene_id "Novel00111"; transcript_id "Novel00111.1"; exon_number "2";
NW_004676561.1	novelGene	exon	1023635	1025198	-	gene_id "Novel00112"; transcript_id "Novel00112.1"; exon_number "1";
NW_004676561.1	novelGene	exon	1023635	1024073	-	gene_id "Novel00112"; transcript_id "Novel00112.2"; exon_number "1";
NW_004676561.1	novelGene	exon	1025710	1025772	-	gene_id "Novel00112"; transcript_id "Novel00112.2"; exon_number "2";
NW_004676566.1	novelGene	exon	555165	557668	+	gene_id "Novel00113"; transcript_id "Novel00113.1"; exon_number "1";
NW_004676566.1	novelGene	exon	555355	556082	+	gene_id "Novel00113"; transcript_id "Novel00113.2"; exon_number "1";
NW_004676566.1	novelGene	exon	556911	557668	+	gene_id "Novel00113"; transcript_id "Novel00113.2"; exon_number "2";
NW_004676567.1	novelGene	exon	1669208	1671830	+	gene_id "Novel00114"; transcript_id "Novel00114.1"; exon_number "1";
NW_004676567.1	novelGene	exon	741824	742446	-	gene_id "Novel00115"; transcript_id "Novel00115.1"; exon_number "1";
NW_004676567.1	novelGene	exon	742471	742565	-	gene_id "Novel00115"; transcript_id "Novel00115.1"; exon_number "2";
NW_004676567.1	novelGene	exon	741824	742452	-	gene_id "Novel00115"; transcript_id "Novel00115.2"; exon_number "1";
NW_004676567.1	novelGene	exon	742477	744075	-	gene_id "Novel00115"; transcript_id "Novel00115.2"; exon_number "2";
NW_004676567.1	novelGene	exon	1295845	1297131	-	gene_id "Novel00116"; transcript_id "Novel00116.1"; exon_number "1";
NW_004676570.1	novelGene	exon	454788	454857	+	gene_id "Novel00117"; transcript_id "Novel00117.1"; exon_number "1";
NW_004676570.1	novelGene	exon	481687	481830	+	gene_id "Novel00117"; transcript_id "Novel00117.1"; exon_number "2";
NW_004676570.1	novelGene	exon	484073	484149	+	gene_id "Novel00117"; transcript_id "Novel00117.1"; exon_number "3";
NW_004676570.1	novelGene	exon	511269	511304	+	gene_id "Novel00117"; transcript_id "Novel00117.1"; exon_number "4";
NW_004676570.1	novelGene	exon	511696	511748	+	gene_id "Novel00117"; transcript_id "Novel00117.1"; exon_number "5";
NW_004676570.1	novelGene	exon	517027	517199	+	gene_id "Novel00117"; transcript_id "Novel00117.1"; exon_number "6";
NW_004676570.1	novelGene	exon	540000	540212	+	gene_id "Novel00117"; transcript_id "Novel00117.1"; exon_number "7";
NW_004676570.1	novelGene	exon	554886	554986	+	gene_id "Novel00117"; transcript_id "Novel00117.1"; exon_number "8";
NW_004676570.1	novelGene	exon	568195	568298	+	gene_id "Novel00117"; transcript_id "Novel00117.1"; exon_number "9";
NW_004676570.1	novelGene	exon	582999	583116	+	gene_id "Novel00117"; transcript_id "Novel00117.1"; exon_number "10";
NW_004676570.1	novelGene	exon	584184	584372	+	gene_id "Novel00117"; transcript_id "Novel00117.1"; exon_number "11";
NW_004676570.1	novelGene	exon	592883	593019	+	gene_id "Novel00117"; transcript_id "Novel00117.1"; exon_number "12";
NW_004676570.1	novelGene	exon	601582	601725	+	gene_id "Novel00117"; transcript_id "Novel00117.1"; exon_number "13";
NW_004676570.1	novelGene	exon	603560	603662	+	gene_id "Novel00117"; transcript_id "Novel00117.1"; exon_number "14";
NW_004676570.1	novelGene	exon	604220	604413	+	gene_id "Novel00117"; transcript_id "Novel00117.1"; exon_number "15";
NW_004676570.1	novelGene	exon	605913	605997	+	gene_id "Novel00117"; transcript_id "Novel00117.1"; exon_number "16";
NW_004676570.1	novelGene	exon	608645	608742	+	gene_id "Novel00117"; transcript_id "Novel00117.1"; exon_number "17";
NW_004676570.1	novelGene	exon	609324	609453	+	gene_id "Novel00117"; transcript_id "Novel00117.1"; exon_number "18";
NW_004676570.1	novelGene	exon	610573	610704	+	gene_id "Novel00117"; transcript_id "Novel00117.1"; exon_number "19";
NW_004676570.1	novelGene	exon	612180	613882	+	gene_id "Novel00117"; transcript_id "Novel00117.1"; exon_number "20";
NW_004676570.1	novelGene	exon	454788	454857	+	gene_id "Novel00117"; transcript_id "Novel00117.2"; exon_number "1";
NW_004676570.1	novelGene	exon	481687	481830	+	gene_id "Novel00117"; transcript_id "Novel00117.2"; exon_number "2";
NW_004676570.1	novelGene	exon	484073	484149	+	gene_id "Novel00117"; transcript_id "Novel00117.2"; exon_number "3";
NW_004676570.1	novelGene	exon	511269	511304	+	gene_id "Novel00117"; transcript_id "Novel00117.2"; exon_number "4";
NW_004676570.1	novelGene	exon	511696	511748	+	gene_id "Novel00117"; transcript_id "Novel00117.2"; exon_number "5";
NW_004676570.1	novelGene	exon	517027	517199	+	gene_id "Novel00117"; transcript_id "Novel00117.2"; exon_number "6";
NW_004676570.1	novelGene	exon	540000	540212	+	gene_id "Novel00117"; transcript_id "Novel00117.2"; exon_number "7";
NW_004676570.1	novelGene	exon	554886	554986	+	gene_id "Novel00117"; transcript_id "Novel00117.2"; exon_number "8";
NW_004676570.1	novelGene	exon	568195	568298	+	gene_id "Novel00117"; transcript_id "Novel00117.2"; exon_number "9";
NW_004676570.1	novelGene	exon	582999	583116	+	gene_id "Novel00117"; transcript_id "Novel00117.2"; exon_number "10";
NW_004676570.1	novelGene	exon	584184	584372	+	gene_id "Novel00117"; transcript_id "Novel00117.2"; exon_number "11";
NW_004676570.1	novelGene	exon	592883	593019	+	gene_id "Novel00117"; transcript_id "Novel00117.2"; exon_number "12";
NW_004676570.1	novelGene	exon	601582	601725	+	gene_id "Novel00117"; transcript_id "Novel00117.2"; exon_number "13";
NW_004676570.1	novelGene	exon	603560	603662	+	gene_id "Novel00117"; transcript_id "Novel00117.2"; exon_number "14";
NW_004676570.1	novelGene	exon	604220	604413	+	gene_id "Novel00117"; transcript_id "Novel00117.2"; exon_number "15";
NW_004676570.1	novelGene	exon	605913	605997	+	gene_id "Novel00117"; transcript_id "Novel00117.2"; exon_number "16";
NW_004676570.1	novelGene	exon	608645	608742	+	gene_id "Novel00117"; transcript_id "Novel00117.2"; exon_number "17";
NW_004676570.1	novelGene	exon	609324	609453	+	gene_id "Novel00117"; transcript_id "Novel00117.2"; exon_number "18";
NW_004676570.1	novelGene	exon	610573	610701	+	gene_id "Novel00117"; transcript_id "Novel00117.2"; exon_number "19";
NW_004676570.1	novelGene	exon	612177	613882	+	gene_id "Novel00117"; transcript_id "Novel00117.2"; exon_number "20";
NW_004676570.1	novelGene	exon	454788	454857	+	gene_id "Novel00117"; transcript_id "Novel00117.3"; exon_number "1";
NW_004676570.1	novelGene	exon	481687	481830	+	gene_id "Novel00117"; transcript_id "Novel00117.3"; exon_number "2";
NW_004676570.1	novelGene	exon	484073	484149	+	gene_id "Novel00117"; transcript_id "Novel00117.3"; exon_number "3";
NW_004676570.1	novelGene	exon	511269	511304	+	gene_id "Novel00117"; transcript_id "Novel00117.3"; exon_number "4";
NW_004676570.1	novelGene	exon	511696	511748	+	gene_id "Novel00117"; transcript_id "Novel00117.3"; exon_number "5";
NW_004676570.1	novelGene	exon	517027	517199	+	gene_id "Novel00117"; transcript_id "Novel00117.3"; exon_number "6";
NW_004676570.1	novelGene	exon	540000	540212	+	gene_id "Novel00117"; transcript_id "Novel00117.3"; exon_number "7";
NW_004676570.1	novelGene	exon	554886	554986	+	gene_id "Novel00117"; transcript_id "Novel00117.3"; exon_number "8";
NW_004676570.1	novelGene	exon	568195	568298	+	gene_id "Novel00117"; transcript_id "Novel00117.3"; exon_number "9";
NW_004676570.1	novelGene	exon	582999	583116	+	gene_id "Novel00117"; transcript_id "Novel00117.3"; exon_number "10";
NW_004676570.1	novelGene	exon	584184	584372	+	gene_id "Novel00117"; transcript_id "Novel00117.3"; exon_number "11";
NW_004676570.1	novelGene	exon	592883	593019	+	gene_id "Novel00117"; transcript_id "Novel00117.3"; exon_number "12";
NW_004676570.1	novelGene	exon	601582	601725	+	gene_id "Novel00117"; transcript_id "Novel00117.3"; exon_number "13";
NW_004676570.1	novelGene	exon	603560	603662	+	gene_id "Novel00117"; transcript_id "Novel00117.3"; exon_number "14";
NW_004676570.1	novelGene	exon	604220	604413	+	gene_id "Novel00117"; transcript_id "Novel00117.3"; exon_number "15";
NW_004676570.1	novelGene	exon	605913	605997	+	gene_id "Novel00117"; transcript_id "Novel00117.3"; exon_number "16";
NW_004676570.1	novelGene	exon	608645	608742	+	gene_id "Novel00117"; transcript_id "Novel00117.3"; exon_number "17";
NW_004676570.1	novelGene	exon	609324	609453	+	gene_id "Novel00117"; transcript_id "Novel00117.3"; exon_number "18";
NW_004676570.1	novelGene	exon	610573	610699	+	gene_id "Novel00117"; transcript_id "Novel00117.3"; exon_number "19";
NW_004676570.1	novelGene	exon	612175	613882	+	gene_id "Novel00117"; transcript_id "Novel00117.3"; exon_number "20";
NW_004676570.1	novelGene	exon	454788	454857	+	gene_id "Novel00117"; transcript_id "Novel00117.4"; exon_number "1";
NW_004676570.1	novelGene	exon	481687	481830	+	gene_id "Novel00117"; transcript_id "Novel00117.4"; exon_number "2";
NW_004676570.1	novelGene	exon	484073	484149	+	gene_id "Novel00117"; transcript_id "Novel00117.4"; exon_number "3";
NW_004676570.1	novelGene	exon	511269	511304	+	gene_id "Novel00117"; transcript_id "Novel00117.4"; exon_number "4";
NW_004676570.1	novelGene	exon	511696	511748	+	gene_id "Novel00117"; transcript_id "Novel00117.4"; exon_number "5";
NW_004676570.1	novelGene	exon	517027	517199	+	gene_id "Novel00117"; transcript_id "Novel00117.4"; exon_number "6";
NW_004676570.1	novelGene	exon	540000	540212	+	gene_id "Novel00117"; transcript_id "Novel00117.4"; exon_number "7";
NW_004676570.1	novelGene	exon	554886	554986	+	gene_id "Novel00117"; transcript_id "Novel00117.4"; exon_number "8";
NW_004676570.1	novelGene	exon	568195	568298	+	gene_id "Novel00117"; transcript_id "Novel00117.4"; exon_number "9";
NW_004676570.1	novelGene	exon	582999	583116	+	gene_id "Novel00117"; transcript_id "Novel00117.4"; exon_number "10";
NW_004676570.1	novelGene	exon	584184	584372	+	gene_id "Novel00117"; transcript_id "Novel00117.4"; exon_number "11";
NW_004676570.1	novelGene	exon	592883	593019	+	gene_id "Novel00117"; transcript_id "Novel00117.4"; exon_number "12";
NW_004676570.1	novelGene	exon	601582	601725	+	gene_id "Novel00117"; transcript_id "Novel00117.4"; exon_number "13";
NW_004676570.1	novelGene	exon	603560	603662	+	gene_id "Novel00117"; transcript_id "Novel00117.4"; exon_number "14";
NW_004676570.1	novelGene	exon	604220	604413	+	gene_id "Novel00117"; transcript_id "Novel00117.4"; exon_number "15";
NW_004676570.1	novelGene	exon	605913	605997	+	gene_id "Novel00117"; transcript_id "Novel00117.4"; exon_number "16";
NW_004676570.1	novelGene	exon	608645	608742	+	gene_id "Novel00117"; transcript_id "Novel00117.4"; exon_number "17";
NW_004676570.1	novelGene	exon	609324	609453	+	gene_id "Novel00117"; transcript_id "Novel00117.4"; exon_number "18";
NW_004676570.1	novelGene	exon	610573	610707	+	gene_id "Novel00117"; transcript_id "Novel00117.4"; exon_number "19";
NW_004676570.1	novelGene	exon	612183	613882	+	gene_id "Novel00117"; transcript_id "Novel00117.4"; exon_number "20";
NW_004676570.1	novelGene	exon	511715	511750	+	gene_id "Novel00117"; transcript_id "Novel00117.5"; exon_number "1";
NW_004676570.1	novelGene	exon	517029	517199	+	gene_id "Novel00117"; transcript_id "Novel00117.5"; exon_number "2";
NW_004676570.1	novelGene	exon	540000	540212	+	gene_id "Novel00117"; transcript_id "Novel00117.5"; exon_number "3";
NW_004676570.1	novelGene	exon	554886	554986	+	gene_id "Novel00117"; transcript_id "Novel00117.5"; exon_number "4";
NW_004676570.1	novelGene	exon	568195	568298	+	gene_id "Novel00117"; transcript_id "Novel00117.5"; exon_number "5";
NW_004676570.1	novelGene	exon	582999	583116	+	gene_id "Novel00117"; transcript_id "Novel00117.5"; exon_number "6";
NW_004676570.1	novelGene	exon	584184	584372	+	gene_id "Novel00117"; transcript_id "Novel00117.5"; exon_number "7";
NW_004676570.1	novelGene	exon	592883	593019	+	gene_id "Novel00117"; transcript_id "Novel00117.5"; exon_number "8";
NW_004676570.1	novelGene	exon	601582	601725	+	gene_id "Novel00117"; transcript_id "Novel00117.5"; exon_number "9";
NW_004676570.1	novelGene	exon	603560	603662	+	gene_id "Novel00117"; transcript_id "Novel00117.5"; exon_number "10";
NW_004676570.1	novelGene	exon	604220	604413	+	gene_id "Novel00117"; transcript_id "Novel00117.5"; exon_number "11";
NW_004676570.1	novelGene	exon	605913	605997	+	gene_id "Novel00117"; transcript_id "Novel00117.5"; exon_number "12";
NW_004676570.1	novelGene	exon	608645	608742	+	gene_id "Novel00117"; transcript_id "Novel00117.5"; exon_number "13";
NW_004676570.1	novelGene	exon	609324	609453	+	gene_id "Novel00117"; transcript_id "Novel00117.5"; exon_number "14";
NW_004676570.1	novelGene	exon	610573	610699	+	gene_id "Novel00117"; transcript_id "Novel00117.5"; exon_number "15";
NW_004676570.1	novelGene	exon	612175	613882	+	gene_id "Novel00117"; transcript_id "Novel00117.5"; exon_number "16";
NW_004676570.1	novelGene	exon	511720	511755	+	gene_id "Novel00117"; transcript_id "Novel00117.6"; exon_number "1";
NW_004676570.1	novelGene	exon	517034	517199	+	gene_id "Novel00117"; transcript_id "Novel00117.6"; exon_number "2";
NW_004676570.1	novelGene	exon	540000	540212	+	gene_id "Novel00117"; transcript_id "Novel00117.6"; exon_number "3";
NW_004676570.1	novelGene	exon	554886	554986	+	gene_id "Novel00117"; transcript_id "Novel00117.6"; exon_number "4";
NW_004676570.1	novelGene	exon	568195	568298	+	gene_id "Novel00117"; transcript_id "Novel00117.6"; exon_number "5";
NW_004676570.1	novelGene	exon	582999	583116	+	gene_id "Novel00117"; transcript_id "Novel00117.6"; exon_number "6";
NW_004676570.1	novelGene	exon	584184	584372	+	gene_id "Novel00117"; transcript_id "Novel00117.6"; exon_number "7";
NW_004676570.1	novelGene	exon	592883	593019	+	gene_id "Novel00117"; transcript_id "Novel00117.6"; exon_number "8";
NW_004676570.1	novelGene	exon	601582	601725	+	gene_id "Novel00117"; transcript_id "Novel00117.6"; exon_number "9";
NW_004676570.1	novelGene	exon	603560	603662	+	gene_id "Novel00117"; transcript_id "Novel00117.6"; exon_number "10";
NW_004676570.1	novelGene	exon	604220	604413	+	gene_id "Novel00117"; transcript_id "Novel00117.6"; exon_number "11";
NW_004676570.1	novelGene	exon	605913	605997	+	gene_id "Novel00117"; transcript_id "Novel00117.6"; exon_number "12";
NW_004676570.1	novelGene	exon	608645	608742	+	gene_id "Novel00117"; transcript_id "Novel00117.6"; exon_number "13";
NW_004676570.1	novelGene	exon	609324	609453	+	gene_id "Novel00117"; transcript_id "Novel00117.6"; exon_number "14";
NW_004676570.1	novelGene	exon	610573	610708	+	gene_id "Novel00117"; transcript_id "Novel00117.6"; exon_number "15";
NW_004676570.1	novelGene	exon	612184	613882	+	gene_id "Novel00117"; transcript_id "Novel00117.6"; exon_number "16";
NW_004676570.1	novelGene	exon	611487	613882	+	gene_id "Novel00117"; transcript_id "Novel00117.7"; exon_number "1";
NW_004676570.1	novelGene	exon	631504	631591	+	gene_id "Novel00118"; transcript_id "Novel00118.1"; exon_number "1";
NW_004676570.1	novelGene	exon	631936	632004	+	gene_id "Novel00118"; transcript_id "Novel00118.1"; exon_number "2";
NW_004676570.1	novelGene	exon	646244	646286	+	gene_id "Novel00118"; transcript_id "Novel00118.1"; exon_number "3";
NW_004676570.1	novelGene	exon	647113	647255	+	gene_id "Novel00118"; transcript_id "Novel00118.1"; exon_number "4";
NW_004676570.1	novelGene	exon	648540	648740	+	gene_id "Novel00118"; transcript_id "Novel00118.1"; exon_number "5";
NW_004676570.1	novelGene	exon	660064	660148	+	gene_id "Novel00119"; transcript_id "Novel00119.1"; exon_number "1";
NW_004676570.1	novelGene	exon	662130	662344	+	gene_id "Novel00119"; transcript_id "Novel00119.1"; exon_number "2";
NW_004676570.1	novelGene	exon	662861	663097	+	gene_id "Novel00119"; transcript_id "Novel00119.1"; exon_number "3";
NW_004676570.1	novelGene	exon	663670	663900	+	gene_id "Novel00119"; transcript_id "Novel00119.1"; exon_number "4";
NW_004676570.1	novelGene	exon	665753	665930	+	gene_id "Novel00119"; transcript_id "Novel00119.1"; exon_number "5";
NW_004676570.1	novelGene	exon	666707	666928	+	gene_id "Novel00119"; transcript_id "Novel00119.1"; exon_number "6";
NW_004676570.1	novelGene	exon	669091	669202	+	gene_id "Novel00119"; transcript_id "Novel00119.1"; exon_number "7";
NW_004676570.1	novelGene	exon	670780	670966	+	gene_id "Novel00119"; transcript_id "Novel00119.1"; exon_number "8";
NW_004676570.1	novelGene	exon	671775	672432	+	gene_id "Novel00119"; transcript_id "Novel00119.1"; exon_number "9";
NW_004676570.1	novelGene	exon	660064	660148	+	gene_id "Novel00119"; transcript_id "Novel00119.2"; exon_number "1";
NW_004676570.1	novelGene	exon	662130	662344	+	gene_id "Novel00119"; transcript_id "Novel00119.2"; exon_number "2";
NW_004676570.1	novelGene	exon	662861	663097	+	gene_id "Novel00119"; transcript_id "Novel00119.2"; exon_number "3";
NW_004676570.1	novelGene	exon	663670	663900	+	gene_id "Novel00119"; transcript_id "Novel00119.2"; exon_number "4";
NW_004676570.1	novelGene	exon	665753	665930	+	gene_id "Novel00119"; transcript_id "Novel00119.2"; exon_number "5";
NW_004676570.1	novelGene	exon	666707	666924	+	gene_id "Novel00119"; transcript_id "Novel00119.2"; exon_number "6";
NW_004676570.1	novelGene	exon	669087	669202	+	gene_id "Novel00119"; transcript_id "Novel00119.2"; exon_number "7";
NW_004676570.1	novelGene	exon	670780	670966	+	gene_id "Novel00119"; transcript_id "Novel00119.2"; exon_number "8";
NW_004676570.1	novelGene	exon	671775	672432	+	gene_id "Novel00119"; transcript_id "Novel00119.2"; exon_number "9";
NW_004676570.1	novelGene	exon	662861	663097	+	gene_id "Novel00119"; transcript_id "Novel00119.3"; exon_number "1";
NW_004676570.1	novelGene	exon	663670	663900	+	gene_id "Novel00119"; transcript_id "Novel00119.3"; exon_number "2";
NW_004676570.1	novelGene	exon	665753	665930	+	gene_id "Novel00119"; transcript_id "Novel00119.3"; exon_number "3";
NW_004676570.1	novelGene	exon	666707	666924	+	gene_id "Novel00119"; transcript_id "Novel00119.3"; exon_number "4";
NW_004676570.1	novelGene	exon	669087	669202	+	gene_id "Novel00119"; transcript_id "Novel00119.3"; exon_number "5";
NW_004676570.1	novelGene	exon	670780	670973	+	gene_id "Novel00119"; transcript_id "Novel00119.3"; exon_number "6";
NW_004676570.1	novelGene	exon	671782	672432	+	gene_id "Novel00119"; transcript_id "Novel00119.3"; exon_number "7";
NW_004676570.1	novelGene	exon	662926	663097	+	gene_id "Novel00119"; transcript_id "Novel00119.4"; exon_number "1";
NW_004676570.1	novelGene	exon	663670	663900	+	gene_id "Novel00119"; transcript_id "Novel00119.4"; exon_number "2";
NW_004676570.1	novelGene	exon	665753	665930	+	gene_id "Novel00119"; transcript_id "Novel00119.4"; exon_number "3";
NW_004676570.1	novelGene	exon	666707	666924	+	gene_id "Novel00119"; transcript_id "Novel00119.4"; exon_number "4";
NW_004676570.1	novelGene	exon	670780	670968	+	gene_id "Novel00119"; transcript_id "Novel00119.4"; exon_number "5";
NW_004676570.1	novelGene	exon	671777	672432	+	gene_id "Novel00119"; transcript_id "Novel00119.4"; exon_number "6";
NW_004676570.1	novelGene	exon	663048	663098	+	gene_id "Novel00119"; transcript_id "Novel00119.5"; exon_number "1";
NW_004676570.1	novelGene	exon	663671	663900	+	gene_id "Novel00119"; transcript_id "Novel00119.5"; exon_number "2";
NW_004676570.1	novelGene	exon	665753	665930	+	gene_id "Novel00119"; transcript_id "Novel00119.5"; exon_number "3";
NW_004676570.1	novelGene	exon	666707	666924	+	gene_id "Novel00119"; transcript_id "Novel00119.5"; exon_number "4";
NW_004676570.1	novelGene	exon	669087	669202	+	gene_id "Novel00119"; transcript_id "Novel00119.5"; exon_number "5";
NW_004676570.1	novelGene	exon	670780	670966	+	gene_id "Novel00119"; transcript_id "Novel00119.5"; exon_number "6";
NW_004676570.1	novelGene	exon	671775	672432	+	gene_id "Novel00119"; transcript_id "Novel00119.5"; exon_number "7";
NW_004676570.1	novelGene	exon	1562667	1563070	-	gene_id "Novel00120"; transcript_id "Novel00120.1"; exon_number "1";
NW_004676570.1	novelGene	exon	1563102	1564001	-	gene_id "Novel00120"; transcript_id "Novel00120.1"; exon_number "2";
NW_004676574.1	novelGene	exon	402536	402537	+	gene_id "Novel00121"; transcript_id "Novel00121.1"; exon_number "1";
NW_004676574.1	novelGene	exon	413887	415147	+	gene_id "Novel00121"; transcript_id "Novel00121.1"; exon_number "2";
NW_004676574.1	novelGene	exon	402560	402561	+	gene_id "Novel00121"; transcript_id "Novel00121.2"; exon_number "1";
NW_004676574.1	novelGene	exon	413887	415147	+	gene_id "Novel00121"; transcript_id "Novel00121.2"; exon_number "2";
NW_004676574.1	novelGene	exon	893240	893337	+	gene_id "Novel00122"; transcript_id "Novel00122.1"; exon_number "1";
NW_004676574.1	novelGene	exon	893497	893547	+	gene_id "Novel00122"; transcript_id "Novel00122.1"; exon_number "2";
NW_004676574.1	novelGene	exon	894428	894487	+	gene_id "Novel00122"; transcript_id "Novel00122.1"; exon_number "3";
NW_004676574.1	novelGene	exon	897688	897723	+	gene_id "Novel00122"; transcript_id "Novel00122.1"; exon_number "4";
NW_004676574.1	novelGene	exon	898312	898353	+	gene_id "Novel00122"; transcript_id "Novel00122.1"; exon_number "5";
NW_004676574.1	novelGene	exon	899317	899347	+	gene_id "Novel00122"; transcript_id "Novel00122.1"; exon_number "6";
NW_004676574.1	novelGene	exon	900573	900732	+	gene_id "Novel00122"; transcript_id "Novel00122.1"; exon_number "7";
NW_004676574.1	novelGene	exon	893290	893337	+	gene_id "Novel00122"; transcript_id "Novel00122.2"; exon_number "1";
NW_004676574.1	novelGene	exon	893497	893547	+	gene_id "Novel00122"; transcript_id "Novel00122.2"; exon_number "2";
NW_004676574.1	novelGene	exon	894428	894487	+	gene_id "Novel00122"; transcript_id "Novel00122.2"; exon_number "3";
NW_004676574.1	novelGene	exon	898312	898353	+	gene_id "Novel00122"; transcript_id "Novel00122.2"; exon_number "4";
NW_004676574.1	novelGene	exon	899317	899347	+	gene_id "Novel00122"; transcript_id "Novel00122.2"; exon_number "5";
NW_004676574.1	novelGene	exon	900573	900732	+	gene_id "Novel00122"; transcript_id "Novel00122.2"; exon_number "6";
NW_004676574.1	novelGene	exon	57789	58757	-	gene_id "Novel00123"; transcript_id "Novel00123.1"; exon_number "1";
NW_004676574.1	novelGene	exon	58943	58977	-	gene_id "Novel00123"; transcript_id "Novel00123.1"; exon_number "2";
NW_004676574.1	novelGene	exon	59811	59846	-	gene_id "Novel00123"; transcript_id "Novel00123.1"; exon_number "3";
NW_004676574.1	novelGene	exon	57789	58757	-	gene_id "Novel00123"; transcript_id "Novel00123.2"; exon_number "1";
NW_004676574.1	novelGene	exon	59811	59862	-	gene_id "Novel00123"; transcript_id "Novel00123.2"; exon_number "2";
NW_004676574.1	novelGene	exon	82994	83081	-	gene_id "Novel00124"; transcript_id "Novel00124.1"; exon_number "1";
NW_004676574.1	novelGene	exon	83141	84573	-	gene_id "Novel00124"; transcript_id "Novel00124.1"; exon_number "2";
NW_004676575.1	novelGene	exon	120852	122344	+	gene_id "Novel00125"; transcript_id "Novel00125.1"; exon_number "1";
NW_004676575.1	novelGene	exon	123351	125886	+	gene_id "Novel00125"; transcript_id "Novel00125.1"; exon_number "2";
NW_004676575.1	novelGene	exon	122900	127045	+	gene_id "Novel00125"; transcript_id "Novel00125.2"; exon_number "1";
NW_004676575.1	novelGene	exon	122951	123581	+	gene_id "Novel00125"; transcript_id "Novel00125.3"; exon_number "1";
NW_004676575.1	novelGene	exon	123824	125462	+	gene_id "Novel00125"; transcript_id "Novel00125.3"; exon_number "2";
NW_004676575.1	novelGene	exon	126869	126985	+	gene_id "Novel00125"; transcript_id "Novel00125.3"; exon_number "3";
NW_004676575.1	novelGene	exon	143268	143388	+	gene_id "Novel00126"; transcript_id "Novel00126.1"; exon_number "1";
NW_004676575.1	novelGene	exon	143762	144341	+	gene_id "Novel00126"; transcript_id "Novel00126.1"; exon_number "2";
NW_004676580.1	novelGene	exon	95235	95263	-	gene_id "Novel00127"; transcript_id "Novel00127.1"; exon_number "1";
NW_004676580.1	novelGene	exon	95301	96819	-	gene_id "Novel00127"; transcript_id "Novel00127.1"; exon_number "2";
NW_004676582.1	novelGene	exon	277464	277514	+	gene_id "Novel00128"; transcript_id "Novel00128.1"; exon_number "1";
NW_004676582.1	novelGene	exon	280797	280877	+	gene_id "Novel00128"; transcript_id "Novel00128.1"; exon_number "2";
NW_004676582.1	novelGene	exon	283153	283229	+	gene_id "Novel00128"; transcript_id "Novel00128.1"; exon_number "3";
NW_004676582.1	novelGene	exon	285232	285884	+	gene_id "Novel00128"; transcript_id "Novel00128.1"; exon_number "4";
NW_004676582.1	novelGene	exon	283165	283241	+	gene_id "Novel00128"; transcript_id "Novel00128.2"; exon_number "1";
NW_004676582.1	novelGene	exon	285244	285884	+	gene_id "Novel00128"; transcript_id "Novel00128.2"; exon_number "2";
NW_004676583.1	novelGene	exon	410603	412919	-	gene_id "Novel00129"; transcript_id "Novel00129.1"; exon_number "1";
NW_004676583.1	novelGene	exon	411108	412588	-	gene_id "Novel00129"; transcript_id "Novel00129.2"; exon_number "1";
NW_004676583.1	novelGene	exon	415625	417769	-	gene_id "Novel00129"; transcript_id "Novel00129.2"; exon_number "2";
NW_004676583.1	novelGene	exon	415042	416840	-	gene_id "Novel00129"; transcript_id "Novel00129.3"; exon_number "1";
NW_004676583.1	novelGene	exon	415042	416484	-	gene_id "Novel00129"; transcript_id "Novel00129.4"; exon_number "1";
NW_004676583.1	novelGene	exon	417333	417897	-	gene_id "Novel00129"; transcript_id "Novel00129.4"; exon_number "2";
NW_004676593.1	novelGene	exon	254048	254674	-	gene_id "Novel00130"; transcript_id "Novel00130.1"; exon_number "1";
NW_004676593.1	novelGene	exon	255627	255873	-	gene_id "Novel00130"; transcript_id "Novel00130.1"; exon_number "2";
NW_004676593.1	novelGene	exon	255252	256203	-	gene_id "Novel00130"; transcript_id "Novel00130.2"; exon_number "1";
NW_004676594.1	novelGene	exon	310657	310674	-	gene_id "Novel00131"; transcript_id "Novel00131.1"; exon_number "1";
NW_004676594.1	novelGene	exon	313820	314372	-	gene_id "Novel00131"; transcript_id "Novel00131.1"; exon_number "2";
NW_004676594.1	novelGene	exon	311564	314381	-	gene_id "Novel00131"; transcript_id "Novel00131.2"; exon_number "1";
NW_004676595.1	novelGene	exon	859822	860271	+	gene_id "Novel00132"; transcript_id "Novel00132.1"; exon_number "1";
NW_004676595.1	novelGene	exon	861074	862219	+	gene_id "Novel00132"; transcript_id "Novel00132.1"; exon_number "2";
NW_004676600.1	novelGene	exon	962993	965869	+	gene_id "Novel00133"; transcript_id "Novel00133.1"; exon_number "1";
NW_004676600.1	novelGene	exon	964069	965139	+	gene_id "Novel00133"; transcript_id "Novel00133.2"; exon_number "1";
NW_004676600.1	novelGene	exon	966622	968098	+	gene_id "Novel00133"; transcript_id "Novel00133.2"; exon_number "2";
NW_004676600.1	novelGene	exon	965068	965153	+	gene_id "Novel00133"; transcript_id "Novel00133.3"; exon_number "1";
NW_004676600.1	novelGene	exon	966636	968098	+	gene_id "Novel00133"; transcript_id "Novel00133.3"; exon_number "2";
NW_004676600.1	novelGene	exon	966082	968098	+	gene_id "Novel00133"; transcript_id "Novel00133.4"; exon_number "1";
NW_004676600.1	novelGene	exon	908988	909573	-	gene_id "Novel00134"; transcript_id "Novel00134.1"; exon_number "1";
NW_004676600.1	novelGene	exon	921724	921777	-	gene_id "Novel00134"; transcript_id "Novel00134.1"; exon_number "2";
NW_004676600.1	novelGene	exon	911495	911529	-	gene_id "Novel00135"; transcript_id "Novel00135.1"; exon_number "1";
NW_004676600.1	novelGene	exon	911643	912351	-	gene_id "Novel00135"; transcript_id "Novel00135.1"; exon_number "2";
NW_004676605.1	novelGene	exon	2692	2925	+	gene_id "Novel00136"; transcript_id "Novel00136.1"; exon_number "1";
NW_004676605.1	novelGene	exon	4242	5822	+	gene_id "Novel00136"; transcript_id "Novel00136.1"; exon_number "2";
NW_004676608.1	novelGene	exon	39452	40191	+	gene_id "Novel00137"; transcript_id "Novel00137.1"; exon_number "1";
NW_004676608.1	novelGene	exon	40232	40335	+	gene_id "Novel00137"; transcript_id "Novel00137.1"; exon_number "2";
NW_004676608.1	novelGene	exon	39452	40190	+	gene_id "Novel00137"; transcript_id "Novel00137.2"; exon_number "1";
NW_004676608.1	novelGene	exon	40231	40335	+	gene_id "Novel00137"; transcript_id "Novel00137.2"; exon_number "2";
NW_004676608.1	novelGene	exon	39457	40192	+	gene_id "Novel00137"; transcript_id "Novel00137.3"; exon_number "1";
NW_004676608.1	novelGene	exon	40233	40335	+	gene_id "Novel00137"; transcript_id "Novel00137.3"; exon_number "2";
NW_004676608.1	novelGene	exon	737256	737283	+	gene_id "Novel00138"; transcript_id "Novel00138.1"; exon_number "1";
NW_004676608.1	novelGene	exon	823620	825215	+	gene_id "Novel00138"; transcript_id "Novel00138.1"; exon_number "2";
NW_004676608.1	novelGene	exon	822029	822048	+	gene_id "Novel00138"; transcript_id "Novel00138.2"; exon_number "1";
NW_004676608.1	novelGene	exon	823618	825215	+	gene_id "Novel00138"; transcript_id "Novel00138.2"; exon_number "2";
NW_004676608.1	novelGene	exon	822208	822240	+	gene_id "Novel00138"; transcript_id "Novel00138.3"; exon_number "1";
NW_004676608.1	novelGene	exon	823622	825215	+	gene_id "Novel00138"; transcript_id "Novel00138.3"; exon_number "2";
NW_004676608.1	novelGene	exon	823397	823478	+	gene_id "Novel00138"; transcript_id "Novel00138.4"; exon_number "1";
NW_004676608.1	novelGene	exon	823618	825215	+	gene_id "Novel00138"; transcript_id "Novel00138.4"; exon_number "2";
NW_004676608.1	novelGene	exon	1460427	1460427	-	gene_id "Novel00139"; transcript_id "Novel00139.1"; exon_number "1";
NW_004676608.1	novelGene	exon	1460662	1460980	-	gene_id "Novel00139"; transcript_id "Novel00139.1"; exon_number "2";
NW_004676611.1	novelGene	exon	1180488	1181631	-	gene_id "Novel00140"; transcript_id "Novel00140.1"; exon_number "1";
NW_004676611.1	novelGene	exon	1182313	1184090	-	gene_id "Novel00140"; transcript_id "Novel00140.1"; exon_number "2";
NW_004676615.1	novelGene	exon	119635	122123	+	gene_id "Novel00141"; transcript_id "Novel00141.1"; exon_number "1";
NW_004676629.1	novelGene	exon	802033	803677	-	gene_id "Novel00142"; transcript_id "Novel00142.1"; exon_number "1";
NW_004676629.1	novelGene	exon	853859	854009	-	gene_id "Novel00142"; transcript_id "Novel00142.1"; exon_number "2";
NW_004676629.1	novelGene	exon	857267	857426	-	gene_id "Novel00142"; transcript_id "Novel00142.1"; exon_number "3";
NW_004676629.1	novelGene	exon	2038481	2039128	-	gene_id "Novel00143"; transcript_id "Novel00143.1"; exon_number "1";
NW_004676629.1	novelGene	exon	2039321	2039381	-	gene_id "Novel00143"; transcript_id "Novel00143.1"; exon_number "2";
NW_004676638.1	novelGene	exon	246023	246618	+	gene_id "Novel00144"; transcript_id "Novel00144.1"; exon_number "1";
NW_004676638.1	novelGene	exon	246883	246992	+	gene_id "Novel00144"; transcript_id "Novel00144.1"; exon_number "2";
NW_004676641.1	novelGene	exon	262610	263399	+	gene_id "Novel00145"; transcript_id "Novel00145.1"; exon_number "1";
NW_004676641.1	novelGene	exon	263543	263732	+	gene_id "Novel00145"; transcript_id "Novel00145.1"; exon_number "2";
NW_004676641.1	novelGene	exon	342241	342362	+	gene_id "Novel00146"; transcript_id "Novel00146.1"; exon_number "1";
NW_004676641.1	novelGene	exon	345372	345457	+	gene_id "Novel00146"; transcript_id "Novel00146.1"; exon_number "2";
NW_004676641.1	novelGene	exon	346219	348828	+	gene_id "Novel00146"; transcript_id "Novel00146.1"; exon_number "3";
NW_004676641.1	novelGene	exon	261251	261547	-	gene_id "Novel00147"; transcript_id "Novel00147.1"; exon_number "1";
NW_004676641.1	novelGene	exon	261568	262360	-	gene_id "Novel00147"; transcript_id "Novel00147.1"; exon_number "2";
NW_004676651.1	novelGene	exon	849674	849933	+	gene_id "Novel00148"; transcript_id "Novel00148.1"; exon_number "1";
NW_004676651.1	novelGene	exon	850163	852151	+	gene_id "Novel00148"; transcript_id "Novel00148.1"; exon_number "2";
NW_004676651.1	novelGene	exon	849017	849997	-	gene_id "Novel00149"; transcript_id "Novel00149.1"; exon_number "1";
NW_004676651.1	novelGene	exon	850227	852151	-	gene_id "Novel00149"; transcript_id "Novel00149.1"; exon_number "2";
NW_004676651.1	novelGene	exon	873536	874812	-	gene_id "Novel00150"; transcript_id "Novel00150.1"; exon_number "1";
NW_004676651.1	novelGene	exon	873599	874497	-	gene_id "Novel00150"; transcript_id "Novel00150.2"; exon_number "1";
NW_004676651.1	novelGene	exon	876408	877576	-	gene_id "Novel00150"; transcript_id "Novel00150.2"; exon_number "2";
NW_004676657.1	novelGene	exon	462922	463102	+	gene_id "Novel00151"; transcript_id "Novel00151.1"; exon_number "1";
NW_004676657.1	novelGene	exon	467920	468432	+	gene_id "Novel00151"; transcript_id "Novel00151.1"; exon_number "2";
NW_004676657.1	novelGene	exon	467574	468432	+	gene_id "Novel00151"; transcript_id "Novel00151.2"; exon_number "1";
NW_004676665.1	novelGene	exon	1376924	1377088	-	gene_id "Novel00152"; transcript_id "Novel00152.1"; exon_number "1";
NW_004676665.1	novelGene	exon	1378458	1378721	-	gene_id "Novel00152"; transcript_id "Novel00152.1"; exon_number "2";
NW_004676665.1	novelGene	exon	1378931	1379524	-	gene_id "Novel00152"; transcript_id "Novel00152.1"; exon_number "3";
NW_004676672.1	novelGene	exon	582993	583153	+	gene_id "Novel00153"; transcript_id "Novel00153.1"; exon_number "1";
NW_004676672.1	novelGene	exon	583208	584815	+	gene_id "Novel00153"; transcript_id "Novel00153.1"; exon_number "2";
NW_004676672.1	novelGene	exon	333389	337344	-	gene_id "Novel00154"; transcript_id "Novel00154.1"; exon_number "1";
NW_004676672.1	novelGene	exon	333404	335909	-	gene_id "Novel00154"; transcript_id "Novel00154.2"; exon_number "1";
NW_004676672.1	novelGene	exon	337551	339510	-	gene_id "Novel00154"; transcript_id "Novel00154.2"; exon_number "2";
NW_004676688.1	novelGene	exon	588809	589140	+	gene_id "Novel00155"; transcript_id "Novel00155.1"; exon_number "1";
NW_004676688.1	novelGene	exon	590221	591152	+	gene_id "Novel00155"; transcript_id "Novel00155.1"; exon_number "2";
NW_004676689.1	novelGene	exon	39201	40356	+	gene_id "Novel00156"; transcript_id "Novel00156.1"; exon_number "1";
NW_004676689.1	novelGene	exon	39216	40006	+	gene_id "Novel00156"; transcript_id "Novel00156.2"; exon_number "1";
NW_004676689.1	novelGene	exon	59175	59270	+	gene_id "Novel00156"; transcript_id "Novel00156.2"; exon_number "2";
NW_004676690.1	novelGene	exon	1019683	1020712	+	gene_id "Novel00157"; transcript_id "Novel00157.1"; exon_number "1";
NW_004676690.1	novelGene	exon	1020746	1021973	+	gene_id "Novel00157"; transcript_id "Novel00157.1"; exon_number "2";
NW_004676690.1	novelGene	exon	1020571	1020720	+	gene_id "Novel00157"; transcript_id "Novel00157.2"; exon_number "1";
NW_004676690.1	novelGene	exon	1020746	1021973	+	gene_id "Novel00157"; transcript_id "Novel00157.2"; exon_number "2";
NW_004676704.1	novelGene	exon	151697	152606	-	gene_id "Novel00158"; transcript_id "Novel00158.1"; exon_number "1";
NW_004676704.1	novelGene	exon	154184	154226	-	gene_id "Novel00158"; transcript_id "Novel00158.1"; exon_number "2";
NW_004676708.1	novelGene	exon	425783	427051	-	gene_id "Novel00159"; transcript_id "Novel00159.1"; exon_number "1";
NW_004676708.1	novelGene	exon	454188	454441	-	gene_id "Novel00159"; transcript_id "Novel00159.1"; exon_number "2";
NW_004676708.1	novelGene	exon	461346	461598	-	gene_id "Novel00159"; transcript_id "Novel00159.1"; exon_number "3";
NW_004676708.1	novelGene	exon	453819	454441	-	gene_id "Novel00159"; transcript_id "Novel00159.2"; exon_number "1";
NW_004676708.1	novelGene	exon	461346	461598	-	gene_id "Novel00159"; transcript_id "Novel00159.2"; exon_number "2";
NW_004676714.1	novelGene	exon	303483	303567	+	gene_id "Novel00160"; transcript_id "Novel00160.1"; exon_number "1";
NW_004676714.1	novelGene	exon	306616	306685	+	gene_id "Novel00160"; transcript_id "Novel00160.1"; exon_number "2";
NW_004676714.1	novelGene	exon	307273	308334	+	gene_id "Novel00160"; transcript_id "Novel00160.1"; exon_number "3";
NW_004676715.1	novelGene	exon	597530	599045	-	gene_id "Novel00161"; transcript_id "Novel00161.1"; exon_number "1";
NW_004676715.1	novelGene	exon	599361	599506	-	gene_id "Novel00161"; transcript_id "Novel00161.1"; exon_number "2";
NW_004676715.1	novelGene	exon	597530	599046	-	gene_id "Novel00161"; transcript_id "Novel00161.2"; exon_number "1";
NW_004676715.1	novelGene	exon	599600	599609	-	gene_id "Novel00161"; transcript_id "Novel00161.2"; exon_number "2";
NW_004676715.1	novelGene	exon	597530	599045	-	gene_id "Novel00161"; transcript_id "Novel00161.3"; exon_number "1";
NW_004676715.1	novelGene	exon	599599	599628	-	gene_id "Novel00161"; transcript_id "Novel00161.3"; exon_number "2";
NW_004676717.1	novelGene	exon	833862	834881	+	gene_id "Novel00162"; transcript_id "Novel00162.1"; exon_number "1";
NW_004676717.1	novelGene	exon	833862	834492	+	gene_id "Novel00162"; transcript_id "Novel00162.2"; exon_number "1";
NW_004676717.1	novelGene	exon	835062	835125	+	gene_id "Novel00162"; transcript_id "Novel00162.2"; exon_number "2";
NW_004676717.1	novelGene	exon	839147	839252	+	gene_id "Novel00162"; transcript_id "Novel00162.2"; exon_number "3";
NW_004676717.1	novelGene	exon	841078	841177	+	gene_id "Novel00162"; transcript_id "Novel00162.2"; exon_number "4";
NW_004676717.1	novelGene	exon	843820	843877	+	gene_id "Novel00162"; transcript_id "Novel00162.2"; exon_number "5";
NW_004676718.1	novelGene	exon	435562	435732	+	gene_id "Novel00163"; transcript_id "Novel00163.1"; exon_number "1";
NW_004676718.1	novelGene	exon	438765	439067	+	gene_id "Novel00163"; transcript_id "Novel00163.1"; exon_number "2";
NW_004676718.1	novelGene	exon	460245	460327	+	gene_id "Novel00163"; transcript_id "Novel00163.1"; exon_number "3";
NW_004676718.1	novelGene	exon	462635	462733	+	gene_id "Novel00163"; transcript_id "Novel00163.1"; exon_number "4";
NW_004676718.1	novelGene	exon	435614	435732	+	gene_id "Novel00163"; transcript_id "Novel00163.2"; exon_number "1";
NW_004676718.1	novelGene	exon	438765	439067	+	gene_id "Novel00163"; transcript_id "Novel00163.2"; exon_number "2";
NW_004676718.1	novelGene	exon	460245	460339	+	gene_id "Novel00163"; transcript_id "Novel00163.2"; exon_number "3";
NW_004676718.1	novelGene	exon	462647	462733	+	gene_id "Novel00163"; transcript_id "Novel00163.2"; exon_number "4";
NW_004676721.1	novelGene	exon	1379214	1379828	+	gene_id "Novel00164"; transcript_id "Novel00164.1"; exon_number "1";
NW_004676721.1	novelGene	exon	1379880	1381249	+	gene_id "Novel00164"; transcript_id "Novel00164.1"; exon_number "2";
NW_004676722.1	novelGene	exon	526473	527619	+	gene_id "Novel00165"; transcript_id "Novel00165.1"; exon_number "1";
NW_004676722.1	novelGene	exon	534219	534353	+	gene_id "Novel00165"; transcript_id "Novel00165.1"; exon_number "2";
NW_004676722.1	novelGene	exon	526785	527621	+	gene_id "Novel00165"; transcript_id "Novel00165.2"; exon_number "1";
NW_004676722.1	novelGene	exon	534219	534353	+	gene_id "Novel00165"; transcript_id "Novel00165.2"; exon_number "2";
NW_004676723.1	novelGene	exon	360632	361703	+	gene_id "Novel00166"; transcript_id "Novel00166.1"; exon_number "1";
NW_004676723.1	novelGene	exon	361841	362481	+	gene_id "Novel00166"; transcript_id "Novel00166.1"; exon_number "2";
NW_004676723.1	novelGene	exon	360632	361703	+	gene_id "Novel00166"; transcript_id "Novel00166.2"; exon_number "1";
NW_004676723.1	novelGene	exon	363441	363601	+	gene_id "Novel00166"; transcript_id "Novel00166.2"; exon_number "2";
NW_004676723.1	novelGene	exon	642632	642684	+	gene_id "Novel00167"; transcript_id "Novel00167.1"; exon_number "1";
NW_004676723.1	novelGene	exon	642854	643243	+	gene_id "Novel00167"; transcript_id "Novel00167.1"; exon_number "2";
NW_004676723.1	novelGene	exon	3525590	3527870	-	gene_id "Novel00168"; transcript_id "Novel00168.1"; exon_number "1";
NW_004676723.1	novelGene	exon	3528948	3529022	-	gene_id "Novel00168"; transcript_id "Novel00168.1"; exon_number "2";
NW_004676723.1	novelGene	exon	3534439	3536026	-	gene_id "Novel00169"; transcript_id "Novel00169.1"; exon_number "1";
NW_004676723.1	novelGene	exon	3536054	3536185	-	gene_id "Novel00169"; transcript_id "Novel00169.1"; exon_number "2";
NW_004676724.1	novelGene	exon	59160	59713	-	gene_id "Novel00170"; transcript_id "Novel00170.1"; exon_number "1";
NW_004676724.1	novelGene	exon	59778	60366	-	gene_id "Novel00170"; transcript_id "Novel00170.1"; exon_number "2";
NW_004676724.1	novelGene	exon	168576	168658	-	gene_id "Novel00171"; transcript_id "Novel00171.1"; exon_number "1";
NW_004676724.1	novelGene	exon	168780	168934	-	gene_id "Novel00171"; transcript_id "Novel00171.1"; exon_number "2";
NW_004676724.1	novelGene	exon	169033	169181	-	gene_id "Novel00171"; transcript_id "Novel00171.1"; exon_number "3";
NW_004676724.1	novelGene	exon	168576	168657	-	gene_id "Novel00171"; transcript_id "Novel00171.2"; exon_number "1";
NW_004676724.1	novelGene	exon	168779	168934	-	gene_id "Novel00171"; transcript_id "Novel00171.2"; exon_number "2";
NW_004676724.1	novelGene	exon	169033	169187	-	gene_id "Novel00171"; transcript_id "Novel00171.2"; exon_number "3";
NW_004676725.1	novelGene	exon	1249222	1249540	+	gene_id "Novel00172"; transcript_id "Novel00172.1"; exon_number "1";
NW_004676725.1	novelGene	exon	1250424	1252732	+	gene_id "Novel00172"; transcript_id "Novel00172.1"; exon_number "2";
NW_004676725.1	novelGene	exon	2028673	2028972	+	gene_id "Novel00173"; transcript_id "Novel00173.1"; exon_number "1";
NW_004676725.1	novelGene	exon	2031552	2031599	+	gene_id "Novel00173"; transcript_id "Novel00173.1"; exon_number "2";
NW_004676725.1	novelGene	exon	2031686	2032794	+	gene_id "Novel00173"; transcript_id "Novel00173.1"; exon_number "3";
NW_004676725.1	novelGene	exon	2028919	2028972	+	gene_id "Novel00173"; transcript_id "Novel00173.2"; exon_number "1";
NW_004676725.1	novelGene	exon	2031552	2031595	+	gene_id "Novel00173"; transcript_id "Novel00173.2"; exon_number "2";
NW_004676725.1	novelGene	exon	2031686	2032794	+	gene_id "Novel00173"; transcript_id "Novel00173.2"; exon_number "3";
NW_004676726.1	novelGene	exon	937471	937648	+	gene_id "Novel00174"; transcript_id "Novel00174.1"; exon_number "1";
NW_004676726.1	novelGene	exon	942820	942873	+	gene_id "Novel00174"; transcript_id "Novel00174.1"; exon_number "2";
NW_004676726.1	novelGene	exon	943229	943255	+	gene_id "Novel00174"; transcript_id "Novel00174.1"; exon_number "3";
NW_004676726.1	novelGene	exon	943408	943440	+	gene_id "Novel00174"; transcript_id "Novel00174.1"; exon_number "4";
NW_004676726.1	novelGene	exon	944735	944779	+	gene_id "Novel00174"; transcript_id "Novel00174.1"; exon_number "5";
NW_004676726.1	novelGene	exon	945251	945345	+	gene_id "Novel00174"; transcript_id "Novel00174.1"; exon_number "6";
NW_004676726.1	novelGene	exon	945720	945721	+	gene_id "Novel00174"; transcript_id "Novel00174.1"; exon_number "7";
NW_004676726.1	novelGene	exon	937471	937648	+	gene_id "Novel00174"; transcript_id "Novel00174.2"; exon_number "1";
NW_004676726.1	novelGene	exon	942820	942873	+	gene_id "Novel00174"; transcript_id "Novel00174.2"; exon_number "2";
NW_004676726.1	novelGene	exon	943229	943255	+	gene_id "Novel00174"; transcript_id "Novel00174.2"; exon_number "3";
NW_004676726.1	novelGene	exon	943408	943440	+	gene_id "Novel00174"; transcript_id "Novel00174.2"; exon_number "4";
NW_004676726.1	novelGene	exon	944735	944779	+	gene_id "Novel00174"; transcript_id "Novel00174.2"; exon_number "5";
NW_004676726.1	novelGene	exon	945251	945343	+	gene_id "Novel00174"; transcript_id "Novel00174.2"; exon_number "6";
NW_004676726.1	novelGene	exon	945720	945779	+	gene_id "Novel00174"; transcript_id "Novel00174.2"; exon_number "7";
NW_004676726.1	novelGene	exon	946156	946206	+	gene_id "Novel00174"; transcript_id "Novel00174.2"; exon_number "8";
NW_004676726.1	novelGene	exon	947487	947558	+	gene_id "Novel00174"; transcript_id "Novel00174.2"; exon_number "9";
NW_004676726.1	novelGene	exon	947702	947728	+	gene_id "Novel00174"; transcript_id "Novel00174.2"; exon_number "10";
NW_004676726.1	novelGene	exon	951313	951339	+	gene_id "Novel00174"; transcript_id "Novel00174.2"; exon_number "11";
NW_004676726.1	novelGene	exon	951972	952037	+	gene_id "Novel00174"; transcript_id "Novel00174.2"; exon_number "12";
NW_004676726.1	novelGene	exon	952320	952364	+	gene_id "Novel00174"; transcript_id "Novel00174.2"; exon_number "13";
NW_004676726.1	novelGene	exon	952515	952616	+	gene_id "Novel00174"; transcript_id "Novel00174.2"; exon_number "14";
NW_004676726.1	novelGene	exon	952704	952763	+	gene_id "Novel00174"; transcript_id "Novel00174.2"; exon_number "15";
NW_004676726.1	novelGene	exon	953680	953802	+	gene_id "Novel00174"; transcript_id "Novel00174.2"; exon_number "16";
NW_004676726.1	novelGene	exon	953885	953932	+	gene_id "Novel00174"; transcript_id "Novel00174.2"; exon_number "17";
NW_004676726.1	novelGene	exon	954838	954975	+	gene_id "Novel00174"; transcript_id "Novel00174.2"; exon_number "18";
NW_004676726.1	novelGene	exon	955061	955113	+	gene_id "Novel00174"; transcript_id "Novel00174.2"; exon_number "19";
NW_004676726.1	novelGene	exon	937471	937648	+	gene_id "Novel00174"; transcript_id "Novel00174.3"; exon_number "1";
NW_004676726.1	novelGene	exon	942820	942873	+	gene_id "Novel00174"; transcript_id "Novel00174.3"; exon_number "2";
NW_004676726.1	novelGene	exon	943229	943255	+	gene_id "Novel00174"; transcript_id "Novel00174.3"; exon_number "3";
NW_004676726.1	novelGene	exon	943408	943440	+	gene_id "Novel00174"; transcript_id "Novel00174.3"; exon_number "4";
NW_004676726.1	novelGene	exon	944735	944779	+	gene_id "Novel00174"; transcript_id "Novel00174.3"; exon_number "5";
NW_004676726.1	novelGene	exon	945251	945343	+	gene_id "Novel00174"; transcript_id "Novel00174.3"; exon_number "6";
NW_004676726.1	novelGene	exon	945720	945779	+	gene_id "Novel00174"; transcript_id "Novel00174.3"; exon_number "7";
NW_004676726.1	novelGene	exon	946156	946206	+	gene_id "Novel00174"; transcript_id "Novel00174.3"; exon_number "8";
NW_004676726.1	novelGene	exon	947487	947558	+	gene_id "Novel00174"; transcript_id "Novel00174.3"; exon_number "9";
NW_004676726.1	novelGene	exon	947702	947728	+	gene_id "Novel00174"; transcript_id "Novel00174.3"; exon_number "10";
NW_004676726.1	novelGene	exon	947934	948005	+	gene_id "Novel00174"; transcript_id "Novel00174.3"; exon_number "11";
NW_004676726.1	novelGene	exon	951313	951339	+	gene_id "Novel00174"; transcript_id "Novel00174.3"; exon_number "12";
NW_004676726.1	novelGene	exon	951972	952037	+	gene_id "Novel00174"; transcript_id "Novel00174.3"; exon_number "13";
NW_004676726.1	novelGene	exon	952320	952364	+	gene_id "Novel00174"; transcript_id "Novel00174.3"; exon_number "14";
NW_004676726.1	novelGene	exon	952515	952616	+	gene_id "Novel00174"; transcript_id "Novel00174.3"; exon_number "15";
NW_004676726.1	novelGene	exon	952704	952763	+	gene_id "Novel00174"; transcript_id "Novel00174.3"; exon_number "16";
NW_004676726.1	novelGene	exon	953680	953802	+	gene_id "Novel00174"; transcript_id "Novel00174.3"; exon_number "17";
NW_004676726.1	novelGene	exon	953885	953932	+	gene_id "Novel00174"; transcript_id "Novel00174.3"; exon_number "18";
NW_004676726.1	novelGene	exon	954838	954975	+	gene_id "Novel00174"; transcript_id "Novel00174.3"; exon_number "19";
NW_004676726.1	novelGene	exon	955061	955113	+	gene_id "Novel00174"; transcript_id "Novel00174.3"; exon_number "20";
NW_004676726.1	novelGene	exon	937474	937648	+	gene_id "Novel00174"; transcript_id "Novel00174.4"; exon_number "1";
NW_004676726.1	novelGene	exon	942820	942873	+	gene_id "Novel00174"; transcript_id "Novel00174.4"; exon_number "2";
NW_004676726.1	novelGene	exon	943229	943255	+	gene_id "Novel00174"; transcript_id "Novel00174.4"; exon_number "3";
NW_004676726.1	novelGene	exon	943408	943440	+	gene_id "Novel00174"; transcript_id "Novel00174.4"; exon_number "4";
NW_004676726.1	novelGene	exon	944735	944779	+	gene_id "Novel00174"; transcript_id "Novel00174.4"; exon_number "5";
NW_004676726.1	novelGene	exon	945251	945343	+	gene_id "Novel00174"; transcript_id "Novel00174.4"; exon_number "6";
NW_004676726.1	novelGene	exon	945720	945779	+	gene_id "Novel00174"; transcript_id "Novel00174.4"; exon_number "7";
NW_004676726.1	novelGene	exon	946156	946206	+	gene_id "Novel00174"; transcript_id "Novel00174.4"; exon_number "8";
NW_004676726.1	novelGene	exon	947487	947558	+	gene_id "Novel00174"; transcript_id "Novel00174.4"; exon_number "9";
NW_004676726.1	novelGene	exon	947702	947728	+	gene_id "Novel00174"; transcript_id "Novel00174.4"; exon_number "10";
NW_004676726.1	novelGene	exon	947934	948005	+	gene_id "Novel00174"; transcript_id "Novel00174.4"; exon_number "11";
NW_004676726.1	novelGene	exon	951313	951339	+	gene_id "Novel00174"; transcript_id "Novel00174.4"; exon_number "12";
NW_004676726.1	novelGene	exon	951972	952037	+	gene_id "Novel00174"; transcript_id "Novel00174.4"; exon_number "13";
NW_004676726.1	novelGene	exon	952320	952364	+	gene_id "Novel00174"; transcript_id "Novel00174.4"; exon_number "14";
NW_004676726.1	novelGene	exon	952515	952623	+	gene_id "Novel00174"; transcript_id "Novel00174.4"; exon_number "15";
NW_004676726.1	novelGene	exon	952711	952770	+	gene_id "Novel00174"; transcript_id "Novel00174.4"; exon_number "16";
NW_004676726.1	novelGene	exon	953687	953814	+	gene_id "Novel00174"; transcript_id "Novel00174.4"; exon_number "17";
NW_004676726.1	novelGene	exon	953897	953940	+	gene_id "Novel00174"; transcript_id "Novel00174.4"; exon_number "18";
NW_004676726.1	novelGene	exon	954846	954938	+	gene_id "Novel00174"; transcript_id "Novel00174.4"; exon_number "19";
NW_004676726.1	novelGene	exon	937474	937648	+	gene_id "Novel00174"; transcript_id "Novel00174.5"; exon_number "1";
NW_004676726.1	novelGene	exon	942820	942873	+	gene_id "Novel00174"; transcript_id "Novel00174.5"; exon_number "2";
NW_004676726.1	novelGene	exon	943229	943255	+	gene_id "Novel00174"; transcript_id "Novel00174.5"; exon_number "3";
NW_004676726.1	novelGene	exon	943408	943440	+	gene_id "Novel00174"; transcript_id "Novel00174.5"; exon_number "4";
NW_004676726.1	novelGene	exon	944735	944779	+	gene_id "Novel00174"; transcript_id "Novel00174.5"; exon_number "5";
NW_004676726.1	novelGene	exon	945251	945343	+	gene_id "Novel00174"; transcript_id "Novel00174.5"; exon_number "6";
NW_004676726.1	novelGene	exon	945720	945779	+	gene_id "Novel00174"; transcript_id "Novel00174.5"; exon_number "7";
NW_004676726.1	novelGene	exon	946156	946206	+	gene_id "Novel00174"; transcript_id "Novel00174.5"; exon_number "8";
NW_004676726.1	novelGene	exon	947487	947558	+	gene_id "Novel00174"; transcript_id "Novel00174.5"; exon_number "9";
NW_004676726.1	novelGene	exon	947702	947728	+	gene_id "Novel00174"; transcript_id "Novel00174.5"; exon_number "10";
NW_004676726.1	novelGene	exon	951313	951339	+	gene_id "Novel00174"; transcript_id "Novel00174.5"; exon_number "11";
NW_004676726.1	novelGene	exon	951972	952037	+	gene_id "Novel00174"; transcript_id "Novel00174.5"; exon_number "12";
NW_004676726.1	novelGene	exon	952320	952364	+	gene_id "Novel00174"; transcript_id "Novel00174.5"; exon_number "13";
NW_004676726.1	novelGene	exon	952515	952623	+	gene_id "Novel00174"; transcript_id "Novel00174.5"; exon_number "14";
NW_004676726.1	novelGene	exon	952711	952770	+	gene_id "Novel00174"; transcript_id "Novel00174.5"; exon_number "15";
NW_004676726.1	novelGene	exon	953687	953802	+	gene_id "Novel00174"; transcript_id "Novel00174.5"; exon_number "16";
NW_004676726.1	novelGene	exon	953885	953932	+	gene_id "Novel00174"; transcript_id "Novel00174.5"; exon_number "17";
NW_004676726.1	novelGene	exon	954838	954977	+	gene_id "Novel00174"; transcript_id "Novel00174.5"; exon_number "18";
NW_004676726.1	novelGene	exon	955063	955113	+	gene_id "Novel00174"; transcript_id "Novel00174.5"; exon_number "19";
NW_004676726.1	novelGene	exon	937474	937648	+	gene_id "Novel00174"; transcript_id "Novel00174.6"; exon_number "1";
NW_004676726.1	novelGene	exon	942820	942873	+	gene_id "Novel00174"; transcript_id "Novel00174.6"; exon_number "2";
NW_004676726.1	novelGene	exon	943229	943255	+	gene_id "Novel00174"; transcript_id "Novel00174.6"; exon_number "3";
NW_004676726.1	novelGene	exon	943408	943440	+	gene_id "Novel00174"; transcript_id "Novel00174.6"; exon_number "4";
NW_004676726.1	novelGene	exon	944735	944779	+	gene_id "Novel00174"; transcript_id "Novel00174.6"; exon_number "5";
NW_004676726.1	novelGene	exon	945251	945343	+	gene_id "Novel00174"; transcript_id "Novel00174.6"; exon_number "6";
NW_004676726.1	novelGene	exon	945720	945779	+	gene_id "Novel00174"; transcript_id "Novel00174.6"; exon_number "7";
NW_004676726.1	novelGene	exon	946156	946206	+	gene_id "Novel00174"; transcript_id "Novel00174.6"; exon_number "8";
NW_004676726.1	novelGene	exon	947487	947558	+	gene_id "Novel00174"; transcript_id "Novel00174.6"; exon_number "9";
NW_004676726.1	novelGene	exon	947702	947728	+	gene_id "Novel00174"; transcript_id "Novel00174.6"; exon_number "10";
NW_004676726.1	novelGene	exon	951313	951339	+	gene_id "Novel00174"; transcript_id "Novel00174.6"; exon_number "11";
NW_004676726.1	novelGene	exon	951972	952037	+	gene_id "Novel00174"; transcript_id "Novel00174.6"; exon_number "12";
NW_004676726.1	novelGene	exon	952320	952364	+	gene_id "Novel00174"; transcript_id "Novel00174.6"; exon_number "13";
NW_004676726.1	novelGene	exon	952515	952616	+	gene_id "Novel00174"; transcript_id "Novel00174.6"; exon_number "14";
NW_004676726.1	novelGene	exon	952704	952772	+	gene_id "Novel00174"; transcript_id "Novel00174.6"; exon_number "15";
NW_004676726.1	novelGene	exon	953689	953802	+	gene_id "Novel00174"; transcript_id "Novel00174.6"; exon_number "16";
NW_004676726.1	novelGene	exon	953885	953932	+	gene_id "Novel00174"; transcript_id "Novel00174.6"; exon_number "17";
NW_004676726.1	novelGene	exon	954838	954975	+	gene_id "Novel00174"; transcript_id "Novel00174.6"; exon_number "18";
NW_004676726.1	novelGene	exon	955061	955117	+	gene_id "Novel00174"; transcript_id "Novel00174.6"; exon_number "19";
NW_004676726.1	novelGene	exon	955280	955316	+	gene_id "Novel00174"; transcript_id "Novel00174.6"; exon_number "20";
NW_004676726.1	novelGene	exon	937474	937648	+	gene_id "Novel00174"; transcript_id "Novel00174.7"; exon_number "1";
NW_004676726.1	novelGene	exon	942820	942873	+	gene_id "Novel00174"; transcript_id "Novel00174.7"; exon_number "2";
NW_004676726.1	novelGene	exon	943229	943255	+	gene_id "Novel00174"; transcript_id "Novel00174.7"; exon_number "3";
NW_004676726.1	novelGene	exon	943408	943440	+	gene_id "Novel00174"; transcript_id "Novel00174.7"; exon_number "4";
NW_004676726.1	novelGene	exon	944735	944779	+	gene_id "Novel00174"; transcript_id "Novel00174.7"; exon_number "5";
NW_004676726.1	novelGene	exon	945251	945343	+	gene_id "Novel00174"; transcript_id "Novel00174.7"; exon_number "6";
NW_004676726.1	novelGene	exon	945720	945779	+	gene_id "Novel00174"; transcript_id "Novel00174.7"; exon_number "7";
NW_004676726.1	novelGene	exon	946156	946206	+	gene_id "Novel00174"; transcript_id "Novel00174.7"; exon_number "8";
NW_004676726.1	novelGene	exon	947487	947558	+	gene_id "Novel00174"; transcript_id "Novel00174.7"; exon_number "9";
NW_004676726.1	novelGene	exon	947702	947728	+	gene_id "Novel00174"; transcript_id "Novel00174.7"; exon_number "10";
NW_004676726.1	novelGene	exon	947934	948005	+	gene_id "Novel00174"; transcript_id "Novel00174.7"; exon_number "11";
NW_004676726.1	novelGene	exon	951313	951339	+	gene_id "Novel00174"; transcript_id "Novel00174.7"; exon_number "12";
NW_004676726.1	novelGene	exon	951972	952037	+	gene_id "Novel00174"; transcript_id "Novel00174.7"; exon_number "13";
NW_004676726.1	novelGene	exon	952320	952364	+	gene_id "Novel00174"; transcript_id "Novel00174.7"; exon_number "14";
NW_004676726.1	novelGene	exon	952515	952616	+	gene_id "Novel00174"; transcript_id "Novel00174.7"; exon_number "15";
NW_004676726.1	novelGene	exon	952704	952772	+	gene_id "Novel00174"; transcript_id "Novel00174.7"; exon_number "16";
NW_004676726.1	novelGene	exon	953689	953802	+	gene_id "Novel00174"; transcript_id "Novel00174.7"; exon_number "17";
NW_004676726.1	novelGene	exon	953885	953932	+	gene_id "Novel00174"; transcript_id "Novel00174.7"; exon_number "18";
NW_004676726.1	novelGene	exon	954838	954975	+	gene_id "Novel00174"; transcript_id "Novel00174.7"; exon_number "19";
NW_004676726.1	novelGene	exon	955061	955117	+	gene_id "Novel00174"; transcript_id "Novel00174.7"; exon_number "20";
NW_004676726.1	novelGene	exon	955280	955316	+	gene_id "Novel00174"; transcript_id "Novel00174.7"; exon_number "21";
NW_004676739.1	novelGene	exon	187724	188228	+	gene_id "Novel00175"; transcript_id "Novel00175.1"; exon_number "1";
NW_004676739.1	novelGene	exon	188636	188920	+	gene_id "Novel00175"; transcript_id "Novel00175.1"; exon_number "2";
NW_004676739.1	novelGene	exon	389476	389575	-	gene_id "Novel00176"; transcript_id "Novel00176.1"; exon_number "1";
NW_004676739.1	novelGene	exon	389607	390030	-	gene_id "Novel00176"; transcript_id "Novel00176.1"; exon_number "2";
NW_004676743.1	novelGene	exon	682391	684228	-	gene_id "Novel00177"; transcript_id "Novel00177.1"; exon_number "1";
NW_004676743.1	novelGene	exon	695882	696356	-	gene_id "Novel00178"; transcript_id "Novel00178.1"; exon_number "1";
NW_004676743.1	novelGene	exon	697141	697260	-	gene_id "Novel00178"; transcript_id "Novel00178.1"; exon_number "2";
NW_004676743.1	novelGene	exon	701037	701076	-	gene_id "Novel00178"; transcript_id "Novel00178.1"; exon_number "3";
NW_004676748.1	novelGene	exon	416437	418850	-	gene_id "Novel00179"; transcript_id "Novel00179.1"; exon_number "1";
NW_004676748.1	novelGene	exon	418881	418889	-	gene_id "Novel00179"; transcript_id "Novel00179.1"; exon_number "2";
NW_004676750.1	novelGene	exon	106998	107102	+	gene_id "Novel00180"; transcript_id "Novel00180.1"; exon_number "1";
NW_004676750.1	novelGene	exon	110765	111858	+	gene_id "Novel00180"; transcript_id "Novel00180.1"; exon_number "2";
NW_004676753.1	novelGene	exon	38731	39505	+	gene_id "Novel00181"; transcript_id "Novel00181.1"; exon_number "1";
NW_004676753.1	novelGene	exon	41179	41317	+	gene_id "Novel00181"; transcript_id "Novel00181.1"; exon_number "2";
NW_004676753.1	novelGene	exon	41554	41771	+	gene_id "Novel00181"; transcript_id "Novel00181.1"; exon_number "3";
NW_004676755.1	novelGene	exon	1620586	1620838	+	gene_id "Novel00182"; transcript_id "Novel00182.1"; exon_number "1";
NW_004676755.1	novelGene	exon	1621986	1622179	+	gene_id "Novel00182"; transcript_id "Novel00182.1"; exon_number "2";
NW_004676755.1	novelGene	exon	1622988	1623099	+	gene_id "Novel00182"; transcript_id "Novel00182.1"; exon_number "3";
NW_004676755.1	novelGene	exon	1623511	1623649	+	gene_id "Novel00182"; transcript_id "Novel00182.1"; exon_number "4";
NW_004676755.1	novelGene	exon	1624256	1624310	+	gene_id "Novel00182"; transcript_id "Novel00182.1"; exon_number "5";
NW_004676755.1	novelGene	exon	1624861	1625118	+	gene_id "Novel00182"; transcript_id "Novel00182.1"; exon_number "6";
NW_004676755.1	novelGene	exon	1625205	1625315	+	gene_id "Novel00182"; transcript_id "Novel00182.1"; exon_number "7";
NW_004676755.1	novelGene	exon	1625938	1626432	+	gene_id "Novel00182"; transcript_id "Novel00182.1"; exon_number "8";
NW_004676755.1	novelGene	exon	1620586	1620838	+	gene_id "Novel00182"; transcript_id "Novel00182.2"; exon_number "1";
NW_004676755.1	novelGene	exon	1621986	1622179	+	gene_id "Novel00182"; transcript_id "Novel00182.2"; exon_number "2";
NW_004676755.1	novelGene	exon	1622988	1623099	+	gene_id "Novel00182"; transcript_id "Novel00182.2"; exon_number "3";
NW_004676755.1	novelGene	exon	1624256	1624310	+	gene_id "Novel00182"; transcript_id "Novel00182.2"; exon_number "4";
NW_004676755.1	novelGene	exon	1624861	1625118	+	gene_id "Novel00182"; transcript_id "Novel00182.2"; exon_number "5";
NW_004676755.1	novelGene	exon	1625205	1625315	+	gene_id "Novel00182"; transcript_id "Novel00182.2"; exon_number "6";
NW_004676755.1	novelGene	exon	1625938	1626432	+	gene_id "Novel00182"; transcript_id "Novel00182.2"; exon_number "7";
NW_004676755.1	novelGene	exon	1620596	1620838	+	gene_id "Novel00182"; transcript_id "Novel00182.3"; exon_number "1";
NW_004676755.1	novelGene	exon	1621986	1622179	+	gene_id "Novel00182"; transcript_id "Novel00182.3"; exon_number "2";
NW_004676755.1	novelGene	exon	1622988	1623099	+	gene_id "Novel00182"; transcript_id "Novel00182.3"; exon_number "3";
NW_004676755.1	novelGene	exon	1623511	1623651	+	gene_id "Novel00182"; transcript_id "Novel00182.3"; exon_number "4";
NW_004676755.1	novelGene	exon	1624256	1624310	+	gene_id "Novel00182"; transcript_id "Novel00182.3"; exon_number "5";
NW_004676755.1	novelGene	exon	1624861	1625118	+	gene_id "Novel00182"; transcript_id "Novel00182.3"; exon_number "6";
NW_004676755.1	novelGene	exon	1625205	1625315	+	gene_id "Novel00182"; transcript_id "Novel00182.3"; exon_number "7";
NW_004676755.1	novelGene	exon	1625938	1626432	+	gene_id "Novel00182"; transcript_id "Novel00182.3"; exon_number "8";
NW_004676755.1	novelGene	exon	1620845	1620845	+	gene_id "Novel00182"; transcript_id "Novel00182.4"; exon_number "1";
NW_004676755.1	novelGene	exon	1621993	1622179	+	gene_id "Novel00182"; transcript_id "Novel00182.4"; exon_number "2";
NW_004676755.1	novelGene	exon	1622988	1623099	+	gene_id "Novel00182"; transcript_id "Novel00182.4"; exon_number "3";
NW_004676755.1	novelGene	exon	1623511	1623649	+	gene_id "Novel00182"; transcript_id "Novel00182.4"; exon_number "4";
NW_004676755.1	novelGene	exon	1624256	1624310	+	gene_id "Novel00182"; transcript_id "Novel00182.4"; exon_number "5";
NW_004676755.1	novelGene	exon	1624861	1625118	+	gene_id "Novel00182"; transcript_id "Novel00182.4"; exon_number "6";
NW_004676755.1	novelGene	exon	1625205	1625315	+	gene_id "Novel00182"; transcript_id "Novel00182.4"; exon_number "7";
NW_004676755.1	novelGene	exon	1625938	1626432	+	gene_id "Novel00182"; transcript_id "Novel00182.4"; exon_number "8";
NW_004676755.1	novelGene	exon	1622003	1622179	+	gene_id "Novel00182"; transcript_id "Novel00182.5"; exon_number "1";
NW_004676755.1	novelGene	exon	1622988	1623103	+	gene_id "Novel00182"; transcript_id "Novel00182.5"; exon_number "2";
NW_004676755.1	novelGene	exon	1623515	1623649	+	gene_id "Novel00182"; transcript_id "Novel00182.5"; exon_number "3";
NW_004676755.1	novelGene	exon	1624256	1624310	+	gene_id "Novel00182"; transcript_id "Novel00182.5"; exon_number "4";
NW_004676755.1	novelGene	exon	1624861	1625118	+	gene_id "Novel00182"; transcript_id "Novel00182.5"; exon_number "5";
NW_004676755.1	novelGene	exon	1625205	1625315	+	gene_id "Novel00182"; transcript_id "Novel00182.5"; exon_number "6";
NW_004676755.1	novelGene	exon	1625938	1626432	+	gene_id "Novel00182"; transcript_id "Novel00182.5"; exon_number "7";
NW_004676760.1	novelGene	exon	548523	549621	+	gene_id "Novel00183"; transcript_id "Novel00183.1"; exon_number "1";
NW_004676760.1	novelGene	exon	733536	733915	-	gene_id "Novel00184"; transcript_id "Novel00184.1"; exon_number "1";
NW_004676760.1	novelGene	exon	744922	745097	-	gene_id "Novel00184"; transcript_id "Novel00184.1"; exon_number "2";
NW_004676760.1	novelGene	exon	746993	747124	-	gene_id "Novel00184"; transcript_id "Novel00184.1"; exon_number "3";
NW_004676760.1	novelGene	exon	747311	747481	-	gene_id "Novel00184"; transcript_id "Novel00184.1"; exon_number "4";
NW_004676762.1	novelGene	exon	13510	13547	+	gene_id "Novel00185"; transcript_id "Novel00185.1"; exon_number "1";
NW_004676762.1	novelGene	exon	14186	14607	+	gene_id "Novel00185"; transcript_id "Novel00185.1"; exon_number "2";
NW_004676763.1	novelGene	exon	136615	136616	+	gene_id "Novel00186"; transcript_id "Novel00186.1"; exon_number "1";
NW_004676763.1	novelGene	exon	160207	162301	+	gene_id "Novel00186"; transcript_id "Novel00186.1"; exon_number "2";
NW_004676763.1	novelGene	exon	158663	162301	+	gene_id "Novel00186"; transcript_id "Novel00186.2"; exon_number "1";
NW_004676765.1	novelGene	exon	466715	467504	+	gene_id "Novel00187"; transcript_id "Novel00187.1"; exon_number "1";
NW_004676765.1	novelGene	exon	471417	471594	+	gene_id "Novel00187"; transcript_id "Novel00187.1"; exon_number "2";
NW_004676766.1	novelGene	exon	13546	13683	+	gene_id "Novel00188"; transcript_id "Novel00188.1"; exon_number "1";
NW_004676766.1	novelGene	exon	16365	16572	+	gene_id "Novel00188"; transcript_id "Novel00188.1"; exon_number "2";
NW_004676766.1	novelGene	exon	23489	23597	+	gene_id "Novel00189"; transcript_id "Novel00189.1"; exon_number "1";
NW_004676766.1	novelGene	exon	23867	24149	+	gene_id "Novel00189"; transcript_id "Novel00189.1"; exon_number "2";
NW_004676766.1	novelGene	exon	24404	24504	+	gene_id "Novel00189"; transcript_id "Novel00189.1"; exon_number "3";
NW_004676766.1	novelGene	exon	23489	23597	+	gene_id "Novel00189"; transcript_id "Novel00189.2"; exon_number "1";
NW_004676766.1	novelGene	exon	23867	24145	+	gene_id "Novel00189"; transcript_id "Novel00189.2"; exon_number "2";
NW_004676766.1	novelGene	exon	24400	24504	+	gene_id "Novel00189"; transcript_id "Novel00189.2"; exon_number "3";
NW_004676766.1	novelGene	exon	23495	23597	+	gene_id "Novel00189"; transcript_id "Novel00189.3"; exon_number "1";
NW_004676766.1	novelGene	exon	23867	24147	+	gene_id "Novel00189"; transcript_id "Novel00189.3"; exon_number "2";
NW_004676766.1	novelGene	exon	24402	24504	+	gene_id "Novel00189"; transcript_id "Novel00189.3"; exon_number "3";
NW_004676766.1	novelGene	exon	531665	532015	+	gene_id "Novel00190"; transcript_id "Novel00190.1"; exon_number "1";
NW_004676766.1	novelGene	exon	532069	533859	+	gene_id "Novel00190"; transcript_id "Novel00190.1"; exon_number "2";
NW_004676766.1	novelGene	exon	548319	550336	+	gene_id "Novel00191"; transcript_id "Novel00191.1"; exon_number "1";
NW_004676766.1	novelGene	exon	550367	551215	+	gene_id "Novel00191"; transcript_id "Novel00191.1"; exon_number "2";
NW_004676766.1	novelGene	exon	548319	550334	+	gene_id "Novel00191"; transcript_id "Novel00191.2"; exon_number "1";
NW_004676766.1	novelGene	exon	550361	551215	+	gene_id "Novel00191"; transcript_id "Novel00191.2"; exon_number "2";
NW_004676766.1	novelGene	exon	435836	438206	-	gene_id "Novel00192"; transcript_id "Novel00192.1"; exon_number "1";
NW_004676766.1	novelGene	exon	444000	444128	-	gene_id "Novel00192"; transcript_id "Novel00192.1"; exon_number "2";
NW_004676773.1	novelGene	exon	728093	728401	-	gene_id "Novel00193"; transcript_id "Novel00193.1"; exon_number "1";
NW_004676773.1	novelGene	exon	730105	730218	-	gene_id "Novel00193"; transcript_id "Novel00193.1"; exon_number "2";
NW_004676773.1	novelGene	exon	730711	730975	-	gene_id "Novel00193"; transcript_id "Novel00193.1"; exon_number "3";
NW_004676773.1	novelGene	exon	732607	732657	-	gene_id "Novel00193"; transcript_id "Novel00193.1"; exon_number "4";
NW_004676775.1	novelGene	exon	775123	775309	+	gene_id "Novel00194"; transcript_id "Novel00194.1"; exon_number "1";
NW_004676775.1	novelGene	exon	776119	776651	+	gene_id "Novel00194"; transcript_id "Novel00194.1"; exon_number "2";
NW_004676775.1	novelGene	exon	775128	775337	+	gene_id "Novel00194"; transcript_id "Novel00194.2"; exon_number "1";
NW_004676775.1	novelGene	exon	776119	776651	+	gene_id "Novel00194"; transcript_id "Novel00194.2"; exon_number "2";
NW_004676788.1	novelGene	exon	990799	992175	+	gene_id "Novel00195"; transcript_id "Novel00195.1"; exon_number "1";
NW_004676788.1	novelGene	exon	991807	991919	+	gene_id "Novel00195"; transcript_id "Novel00195.2"; exon_number "1";
NW_004676788.1	novelGene	exon	992697	993442	+	gene_id "Novel00195"; transcript_id "Novel00195.2"; exon_number "2";
NW_004676788.1	novelGene	exon	1064639	1066220	-	gene_id "Novel00196"; transcript_id "Novel00196.1"; exon_number "1";
NW_004676788.1	novelGene	exon	1070698	1070724	-	gene_id "Novel00197"; transcript_id "Novel00197.1"; exon_number "1";
NW_004676788.1	novelGene	exon	1071555	1072911	-	gene_id "Novel00197"; transcript_id "Novel00197.1"; exon_number "2";
NW_004676788.1	novelGene	exon	2926317	2929222	-	gene_id "Novel00198"; transcript_id "Novel00198.1"; exon_number "1";
NW_004676788.1	novelGene	exon	2926340	2927408	-	gene_id "Novel00198"; transcript_id "Novel00198.2"; exon_number "1";
NW_004676788.1	novelGene	exon	2929123	2929210	-	gene_id "Novel00198"; transcript_id "Novel00198.2"; exon_number "2";
NW_004676792.1	novelGene	exon	2345	2507	+	gene_id "Novel00199"; transcript_id "Novel00199.1"; exon_number "1";
NW_004676792.1	novelGene	exon	9383	9640	+	gene_id "Novel00199"; transcript_id "Novel00199.1"; exon_number "2";
NW_004676792.1	novelGene	exon	496030	496192	-	gene_id "Novel00200"; transcript_id "Novel00200.1"; exon_number "1";
NW_004676792.1	novelGene	exon	496229	497342	-	gene_id "Novel00200"; transcript_id "Novel00200.1"; exon_number "2";
NW_004676792.1	novelGene	exon	630533	630716	-	gene_id "Novel00201"; transcript_id "Novel00201.1"; exon_number "1";
NW_004676792.1	novelGene	exon	630947	631031	-	gene_id "Novel00201"; transcript_id "Novel00201.1"; exon_number "2";
NW_004676792.1	novelGene	exon	632431	632535	-	gene_id "Novel00201"; transcript_id "Novel00201.1"; exon_number "3";
NW_004676792.1	novelGene	exon	633289	633437	-	gene_id "Novel00201"; transcript_id "Novel00201.1"; exon_number "4";
NW_004676792.1	novelGene	exon	630829	631527	-	gene_id "Novel00201"; transcript_id "Novel00201.2"; exon_number "1";
NW_004676800.1	novelGene	exon	98601	98667	-	gene_id "Novel00202"; transcript_id "Novel00202.1"; exon_number "1";
NW_004676800.1	novelGene	exon	98791	98848	-	gene_id "Novel00202"; transcript_id "Novel00202.1"; exon_number "2";
NW_004676800.1	novelGene	exon	99022	99226	-	gene_id "Novel00202"; transcript_id "Novel00202.1"; exon_number "3";
NW_004676800.1	novelGene	exon	99495	99505	-	gene_id "Novel00202"; transcript_id "Novel00202.1"; exon_number "4";
NW_004676800.1	novelGene	exon	98601	98667	-	gene_id "Novel00202"; transcript_id "Novel00202.2"; exon_number "1";
NW_004676800.1	novelGene	exon	98791	98848	-	gene_id "Novel00202"; transcript_id "Novel00202.2"; exon_number "2";
NW_004676800.1	novelGene	exon	99022	99217	-	gene_id "Novel00202"; transcript_id "Novel00202.2"; exon_number "3";
NW_004676800.1	novelGene	exon	99486	99575	-	gene_id "Novel00202"; transcript_id "Novel00202.2"; exon_number "4";
NW_004676803.1	novelGene	exon	280284	280775	-	gene_id "Novel00203"; transcript_id "Novel00203.1"; exon_number "1";
NW_004676803.1	novelGene	exon	282038	283571	-	gene_id "Novel00203"; transcript_id "Novel00203.1"; exon_number "2";
NW_004676803.1	novelGene	exon	281347	283571	-	gene_id "Novel00203"; transcript_id "Novel00203.2"; exon_number "1";
NW_004676803.1	novelGene	exon	973804	975729	-	gene_id "Novel00204"; transcript_id "Novel00204.1"; exon_number "1";
NW_004676803.1	novelGene	exon	978863	979052	-	gene_id "Novel00204"; transcript_id "Novel00204.1"; exon_number "2";
NW_004676803.1	novelGene	exon	989636	989821	-	gene_id "Novel00204"; transcript_id "Novel00204.1"; exon_number "3";
NW_004676803.1	novelGene	exon	1000259	1000279	-	gene_id "Novel00204"; transcript_id "Novel00204.1"; exon_number "4";
NW_004676803.1	novelGene	exon	973804	975729	-	gene_id "Novel00204"; transcript_id "Novel00204.2"; exon_number "1";
NW_004676803.1	novelGene	exon	978863	979052	-	gene_id "Novel00204"; transcript_id "Novel00204.2"; exon_number "2";
NW_004676803.1	novelGene	exon	989636	989819	-	gene_id "Novel00204"; transcript_id "Novel00204.2"; exon_number "3";
NW_004676803.1	novelGene	exon	1000257	1000556	-	gene_id "Novel00204"; transcript_id "Novel00204.2"; exon_number "4";
NW_004676803.1	novelGene	exon	1011534	1011678	-	gene_id "Novel00204"; transcript_id "Novel00204.2"; exon_number "5";
NW_004676810.1	novelGene	exon	232518	232609	+	gene_id "Novel00205"; transcript_id "Novel00205.1"; exon_number "1";
NW_004676810.1	novelGene	exon	232642	235266	+	gene_id "Novel00205"; transcript_id "Novel00205.1"; exon_number "2";
NW_004676810.1	novelGene	exon	232518	232606	+	gene_id "Novel00205"; transcript_id "Novel00205.2"; exon_number "1";
NW_004676810.1	novelGene	exon	232639	235266	+	gene_id "Novel00205"; transcript_id "Novel00205.2"; exon_number "2";
NW_004676810.1	novelGene	exon	232578	232607	+	gene_id "Novel00205"; transcript_id "Novel00205.3"; exon_number "1";
NW_004676810.1	novelGene	exon	232640	235266	+	gene_id "Novel00205"; transcript_id "Novel00205.3"; exon_number "2";
NW_004676813.1	novelGene	exon	164371	164383	+	gene_id "Novel00206"; transcript_id "Novel00206.1"; exon_number "1";
NW_004676813.1	novelGene	exon	189552	189902	+	gene_id "Novel00206"; transcript_id "Novel00206.1"; exon_number "2";
NW_004676813.1	novelGene	exon	189097	190019	+	gene_id "Novel00206"; transcript_id "Novel00206.2"; exon_number "1";
NW_004676813.1	novelGene	exon	193469	193665	+	gene_id "Novel00207"; transcript_id "Novel00207.1"; exon_number "1";
NW_004676813.1	novelGene	exon	193812	195856	+	gene_id "Novel00207"; transcript_id "Novel00207.1"; exon_number "2";
NW_004676813.1	novelGene	exon	193561	193667	+	gene_id "Novel00207"; transcript_id "Novel00207.2"; exon_number "1";
NW_004676813.1	novelGene	exon	193814	195856	+	gene_id "Novel00207"; transcript_id "Novel00207.2"; exon_number "2";
NW_004676813.1	novelGene	exon	193623	193666	+	gene_id "Novel00207"; transcript_id "Novel00207.3"; exon_number "1";
NW_004676813.1	novelGene	exon	193813	195856	+	gene_id "Novel00207"; transcript_id "Novel00207.3"; exon_number "2";
NW_004676813.1	novelGene	exon	193626	193677	+	gene_id "Novel00207"; transcript_id "Novel00207.4"; exon_number "1";
NW_004676813.1	novelGene	exon	193824	195856	+	gene_id "Novel00207"; transcript_id "Novel00207.4"; exon_number "2";
NW_004676813.1	novelGene	exon	193670	193670	+	gene_id "Novel00207"; transcript_id "Novel00207.5"; exon_number "1";
NW_004676813.1	novelGene	exon	193817	195856	+	gene_id "Novel00207"; transcript_id "Novel00207.5"; exon_number "2";
NW_004676814.1	novelGene	exon	52822	53198	+	gene_id "Novel00208"; transcript_id "Novel00208.1"; exon_number "1";
NW_004676814.1	novelGene	exon	53506	53513	+	gene_id "Novel00208"; transcript_id "Novel00208.1"; exon_number "2";
NW_004676814.1	novelGene	exon	704797	706520	+	gene_id "Novel00209"; transcript_id "Novel00209.1"; exon_number "1";
NW_004676814.1	novelGene	exon	140370	141377	-	gene_id "Novel00210"; transcript_id "Novel00210.1"; exon_number "1";
NW_004676814.1	novelGene	exon	141480	142493	-	gene_id "Novel00210"; transcript_id "Novel00210.1"; exon_number "2";
NW_004676814.1	novelGene	exon	1521140	1521421	-	gene_id "Novel00211"; transcript_id "Novel00211.1"; exon_number "1";
NW_004676814.1	novelGene	exon	1524600	1524802	-	gene_id "Novel00211"; transcript_id "Novel00211.1"; exon_number "2";
NW_004676814.1	novelGene	exon	1532853	1533023	-	gene_id "Novel00211"; transcript_id "Novel00211.1"; exon_number "3";
NW_004676815.1	novelGene	exon	766029	766701	-	gene_id "Novel00212"; transcript_id "Novel00212.1"; exon_number "1";
NW_004676815.1	novelGene	exon	766054	766102	-	gene_id "Novel00212"; transcript_id "Novel00212.2"; exon_number "1";
NW_004676815.1	novelGene	exon	769419	771141	-	gene_id "Novel00212"; transcript_id "Novel00212.2"; exon_number "2";
NW_004676815.1	novelGene	exon	774559	774741	-	gene_id "Novel00212"; transcript_id "Novel00212.2"; exon_number "3";
NW_004676815.1	novelGene	exon	766054	766171	-	gene_id "Novel00212"; transcript_id "Novel00212.3"; exon_number "1";
NW_004676815.1	novelGene	exon	769415	771141	-	gene_id "Novel00212"; transcript_id "Novel00212.3"; exon_number "2";
NW_004676815.1	novelGene	exon	774559	774741	-	gene_id "Novel00212"; transcript_id "Novel00212.3"; exon_number "3";
NW_004676815.1	novelGene	exon	766054	766172	-	gene_id "Novel00212"; transcript_id "Novel00212.4"; exon_number "1";
NW_004676815.1	novelGene	exon	769416	771141	-	gene_id "Novel00212"; transcript_id "Novel00212.4"; exon_number "2";
NW_004676815.1	novelGene	exon	774559	774741	-	gene_id "Novel00212"; transcript_id "Novel00212.4"; exon_number "3";
NW_004676815.1	novelGene	exon	768803	771141	-	gene_id "Novel00212"; transcript_id "Novel00212.5"; exon_number "1";
NW_004676815.1	novelGene	exon	774559	774741	-	gene_id "Novel00212"; transcript_id "Novel00212.5"; exon_number "2";
NW_004676815.1	novelGene	exon	773520	774744	-	gene_id "Novel00212"; transcript_id "Novel00212.6"; exon_number "1";
NW_004676815.1	novelGene	exon	776416	776472	-	gene_id "Novel00212"; transcript_id "Novel00212.6"; exon_number "2";
NW_004676815.1	novelGene	exon	773520	774744	-	gene_id "Novel00212"; transcript_id "Novel00212.7"; exon_number "1";
NW_004676815.1	novelGene	exon	777023	777064	-	gene_id "Novel00212"; transcript_id "Novel00212.7"; exon_number "2";
NW_004676815.1	novelGene	exon	773520	774744	-	gene_id "Novel00212"; transcript_id "Novel00212.8"; exon_number "1";
NW_004676815.1	novelGene	exon	785208	785357	-	gene_id "Novel00212"; transcript_id "Novel00212.8"; exon_number "2";
NW_004676822.1	novelGene	exon	129507	129556	+	gene_id "Novel00213"; transcript_id "Novel00213.1"; exon_number "1";
NW_004676822.1	novelGene	exon	129733	129770	+	gene_id "Novel00213"; transcript_id "Novel00213.1"; exon_number "2";
NW_004676822.1	novelGene	exon	129876	130111	+	gene_id "Novel00213"; transcript_id "Novel00213.1"; exon_number "3";
NW_004676822.1	novelGene	exon	289776	289809	+	gene_id "Novel00214"; transcript_id "Novel00214.1"; exon_number "1";
NW_004676822.1	novelGene	exon	291743	292721	+	gene_id "Novel00214"; transcript_id "Novel00214.1"; exon_number "2";
NW_004676822.1	novelGene	exon	307511	308856	-	gene_id "Novel00215"; transcript_id "Novel00215.1"; exon_number "1";
NW_004676822.1	novelGene	exon	307927	308066	-	gene_id "Novel00215"; transcript_id "Novel00215.2"; exon_number "1";
NW_004676822.1	novelGene	exon	332015	332142	-	gene_id "Novel00215"; transcript_id "Novel00215.2"; exon_number "2";
NW_004676822.1	novelGene	exon	333007	333976	-	gene_id "Novel00215"; transcript_id "Novel00215.2"; exon_number "3";
NW_004676822.1	novelGene	exon	317473	317529	-	gene_id "Novel00215"; transcript_id "Novel00215.3"; exon_number "1";
NW_004676822.1	novelGene	exon	332015	332142	-	gene_id "Novel00215"; transcript_id "Novel00215.3"; exon_number "2";
NW_004676822.1	novelGene	exon	333007	333414	-	gene_id "Novel00215"; transcript_id "Novel00215.3"; exon_number "3";
NW_004676822.1	novelGene	exon	324549	325008	-	gene_id "Novel00215"; transcript_id "Novel00215.4"; exon_number "1";
NW_004676822.1	novelGene	exon	332015	332142	-	gene_id "Novel00215"; transcript_id "Novel00215.4"; exon_number "2";
NW_004676822.1	novelGene	exon	333007	333544	-	gene_id "Novel00215"; transcript_id "Novel00215.4"; exon_number "3";
NW_004676827.1	novelGene	exon	360117	361312	+	gene_id "Novel00216"; transcript_id "Novel00216.1"; exon_number "1";
NW_004676827.1	novelGene	exon	362576	362605	+	gene_id "Novel00216"; transcript_id "Novel00216.1"; exon_number "2";
NW_004676827.1	novelGene	exon	360337	361467	+	gene_id "Novel00216"; transcript_id "Novel00216.2"; exon_number "1";
NW_004676827.1	novelGene	exon	362576	362605	+	gene_id "Novel00216"; transcript_id "Novel00216.2"; exon_number "2";
NW_004676830.1	novelGene	exon	10803	11042	+	gene_id "Novel00217"; transcript_id "Novel00217.1"; exon_number "1";
NW_004676830.1	novelGene	exon	11429	11561	+	gene_id "Novel00217"; transcript_id "Novel00217.1"; exon_number "2";
NW_004676830.1	novelGene	exon	12766	13024	+	gene_id "Novel00217"; transcript_id "Novel00217.1"; exon_number "3";
NW_004676847.1	novelGene	exon	592311	593041	-	gene_id "Novel00218"; transcript_id "Novel00218.1"; exon_number "1";
NW_004676850.1	novelGene	exon	508016	508469	-	gene_id "Novel00219"; transcript_id "Novel00219.1"; exon_number "1";
NW_004676852.1	novelGene	exon	304492	304557	+	gene_id "Novel00220"; transcript_id "Novel00220.1"; exon_number "1";
NW_004676852.1	novelGene	exon	314705	314837	+	gene_id "Novel00220"; transcript_id "Novel00220.1"; exon_number "2";
NW_004676852.1	novelGene	exon	318835	319205	+	gene_id "Novel00220"; transcript_id "Novel00220.1"; exon_number "3";
NW_004676852.1	novelGene	exon	304530	304561	+	gene_id "Novel00220"; transcript_id "Novel00220.2"; exon_number "1";
NW_004676852.1	novelGene	exon	314709	314837	+	gene_id "Novel00220"; transcript_id "Novel00220.2"; exon_number "2";
NW_004676852.1	novelGene	exon	318835	319205	+	gene_id "Novel00220"; transcript_id "Novel00220.2"; exon_number "3";
NW_004676852.1	novelGene	exon	724524	724895	+	gene_id "Novel00221"; transcript_id "Novel00221.1"; exon_number "1";
NW_004676852.1	novelGene	exon	724943	726658	+	gene_id "Novel00221"; transcript_id "Novel00221.1"; exon_number "2";
NW_004676855.1	novelGene	exon	1688360	1690602	+	gene_id "Novel00222"; transcript_id "Novel00222.1"; exon_number "1";
NW_004676855.1	novelGene	exon	1691841	1692171	+	gene_id "Novel00222"; transcript_id "Novel00222.1"; exon_number "2";
NW_004676873.1	novelGene	exon	97167	98935	-	gene_id "Novel00223"; transcript_id "Novel00223.1"; exon_number "1";
NW_004676882.1	novelGene	exon	982623	982656	-	gene_id "Novel00224"; transcript_id "Novel00224.1"; exon_number "1";
NW_004676882.1	novelGene	exon	982680	983569	-	gene_id "Novel00224"; transcript_id "Novel00224.1"; exon_number "2";
NW_004676884.1	novelGene	exon	2546610	2547487	+	gene_id "Novel00225"; transcript_id "Novel00225.1"; exon_number "1";
NW_004676890.1	novelGene	exon	1244395	1244913	-	gene_id "Novel00226"; transcript_id "Novel00226.1"; exon_number "1";
NW_004676890.1	novelGene	exon	1244937	1246400	-	gene_id "Novel00226"; transcript_id "Novel00226.1"; exon_number "2";
NW_004676891.1	novelGene	exon	52229	52698	-	gene_id "Novel00227"; transcript_id "Novel00227.1"; exon_number "1";
NW_004676891.1	novelGene	exon	52771	52869	-	gene_id "Novel00227"; transcript_id "Novel00227.1"; exon_number "2";
NW_004676899.1	novelGene	exon	2449986	2450790	-	gene_id "Novel00228"; transcript_id "Novel00228.1"; exon_number "1";
NW_004676899.1	novelGene	exon	2451764	2451994	-	gene_id "Novel00228"; transcript_id "Novel00228.1"; exon_number "2";
NW_004676899.1	novelGene	exon	2454014	2454082	-	gene_id "Novel00228"; transcript_id "Novel00228.1"; exon_number "3";
NW_004676899.1	novelGene	exon	2449986	2450790	-	gene_id "Novel00228"; transcript_id "Novel00228.2"; exon_number "1";
NW_004676899.1	novelGene	exon	2451764	2451992	-	gene_id "Novel00228"; transcript_id "Novel00228.2"; exon_number "2";
NW_004676899.1	novelGene	exon	2454012	2454784	-	gene_id "Novel00228"; transcript_id "Novel00228.2"; exon_number "3";
NW_004676899.1	novelGene	exon	2449986	2450231	-	gene_id "Novel00228"; transcript_id "Novel00228.3"; exon_number "1";
NW_004676899.1	novelGene	exon	2450582	2450790	-	gene_id "Novel00228"; transcript_id "Novel00228.3"; exon_number "2";
NW_004676899.1	novelGene	exon	2451764	2454806	-	gene_id "Novel00228"; transcript_id "Novel00228.3"; exon_number "3";
NW_004676899.1	novelGene	exon	2449986	2450790	-	gene_id "Novel00228"; transcript_id "Novel00228.4"; exon_number "1";
NW_004676899.1	novelGene	exon	2451764	2454813	-	gene_id "Novel00228"; transcript_id "Novel00228.4"; exon_number "2";
NW_004676899.1	novelGene	exon	2478579	2478778	-	gene_id "Novel00229"; transcript_id "Novel00229.1"; exon_number "1";
NW_004676899.1	novelGene	exon	2481006	2481743	-	gene_id "Novel00229"; transcript_id "Novel00229.1"; exon_number "2";
NW_004676904.1	novelGene	exon	10196	10662	-	gene_id "Novel00230"; transcript_id "Novel00230.1"; exon_number "1";
NW_004676904.1	novelGene	exon	11406	11438	-	gene_id "Novel00230"; transcript_id "Novel00230.1"; exon_number "2";
NW_004676904.1	novelGene	exon	11769	11884	-	gene_id "Novel00230"; transcript_id "Novel00230.1"; exon_number "3";
NW_004676904.1	novelGene	exon	11973	11995	-	gene_id "Novel00230"; transcript_id "Novel00230.1"; exon_number "4";
NW_004676904.1	novelGene	exon	12650	12877	-	gene_id "Novel00230"; transcript_id "Novel00230.1"; exon_number "5";
NW_004676904.1	novelGene	exon	12979	13023	-	gene_id "Novel00230"; transcript_id "Novel00230.1"; exon_number "6";
NW_004676907.1	novelGene	exon	2061202	2062570	+	gene_id "Novel00231"; transcript_id "Novel00231.1"; exon_number "1";
NW_004676908.1	novelGene	exon	668229	669229	-	gene_id "Novel00232"; transcript_id "Novel00232.1"; exon_number "1";
NW_004676908.1	novelGene	exon	669265	669449	-	gene_id "Novel00232"; transcript_id "Novel00232.1"; exon_number "2";
NW_004676908.1	novelGene	exon	995953	996197	-	gene_id "Novel00233"; transcript_id "Novel00233.1"; exon_number "1";
NW_004676908.1	novelGene	exon	996228	996993	-	gene_id "Novel00233"; transcript_id "Novel00233.1"; exon_number "2";
NW_004676908.1	novelGene	exon	1147170	1147795	-	gene_id "Novel00234"; transcript_id "Novel00234.1"; exon_number "1";
NW_004676908.1	novelGene	exon	1155191	1155267	-	gene_id "Novel00234"; transcript_id "Novel00234.1"; exon_number "2";
NW_004676908.1	novelGene	exon	1157323	1157495	-	gene_id "Novel00234"; transcript_id "Novel00234.1"; exon_number "3";
NW_004676908.1	novelGene	exon	1154761	1155744	-	gene_id "Novel00234"; transcript_id "Novel00234.2"; exon_number "1";
NW_004676908.1	novelGene	exon	1155998	1157244	-	gene_id "Novel00234"; transcript_id "Novel00234.3"; exon_number "1";
NW_004676908.1	novelGene	exon	1157323	1157497	-	gene_id "Novel00234"; transcript_id "Novel00234.3"; exon_number "2";
NW_004676908.1	novelGene	exon	1160684	1160867	-	gene_id "Novel00234"; transcript_id "Novel00234.3"; exon_number "3";
NW_004676911.1	novelGene	exon	191792	192917	+	gene_id "Novel00235"; transcript_id "Novel00235.1"; exon_number "1";
NW_004676911.1	novelGene	exon	193004	194883	+	gene_id "Novel00235"; transcript_id "Novel00235.1"; exon_number "2";
NW_004676911.1	novelGene	exon	192069	192919	+	gene_id "Novel00235"; transcript_id "Novel00235.2"; exon_number "1";
NW_004676911.1	novelGene	exon	193006	194883	+	gene_id "Novel00235"; transcript_id "Novel00235.2"; exon_number "2";
NW_004676911.1	novelGene	exon	192852	192921	+	gene_id "Novel00235"; transcript_id "Novel00235.3"; exon_number "1";
NW_004676911.1	novelGene	exon	193008	194883	+	gene_id "Novel00235"; transcript_id "Novel00235.3"; exon_number "2";
NW_004676911.1	novelGene	exon	195989	196438	+	gene_id "Novel00236"; transcript_id "Novel00236.1"; exon_number "1";
NW_004676911.1	novelGene	exon	196672	196699	+	gene_id "Novel00236"; transcript_id "Novel00236.1"; exon_number "2";
NW_004676911.1	novelGene	exon	196732	197356	+	gene_id "Novel00236"; transcript_id "Novel00236.1"; exon_number "3";
NW_004676916.1	novelGene	exon	42309	42351	+	gene_id "Novel00237"; transcript_id "Novel00237.1"; exon_number "1";
NW_004676916.1	novelGene	exon	43998	44465	+	gene_id "Novel00237"; transcript_id "Novel00237.1"; exon_number "2";
NW_004676916.1	novelGene	exon	42309	42351	+	gene_id "Novel00237"; transcript_id "Novel00237.2"; exon_number "1";
NW_004676916.1	novelGene	exon	47417	47655	+	gene_id "Novel00237"; transcript_id "Novel00237.2"; exon_number "2";
NW_004676920.1	novelGene	exon	479869	481108	-	gene_id "Novel00238"; transcript_id "Novel00238.1"; exon_number "1";
NW_004676920.1	novelGene	exon	481377	482193	-	gene_id "Novel00238"; transcript_id "Novel00238.1"; exon_number "2";
NW_004676931.1	novelGene	exon	223249	223803	+	gene_id "Novel00239"; transcript_id "Novel00239.1"; exon_number "1";
NW_004676931.1	novelGene	exon	224392	224621	+	gene_id "Novel00239"; transcript_id "Novel00239.1"; exon_number "2";
NW_004676932.1	novelGene	exon	89830	90353	+	gene_id "Novel00240"; transcript_id "Novel00240.1"; exon_number "1";
NW_004676932.1	novelGene	exon	90424	90503	+	gene_id "Novel00240"; transcript_id "Novel00240.1"; exon_number "2";
NW_004676932.1	novelGene	exon	1139611	1140804	+	gene_id "Novel00241"; transcript_id "Novel00241.1"; exon_number "1";
NW_004676932.1	novelGene	exon	1287319	1287860	+	gene_id "Novel00242"; transcript_id "Novel00242.1"; exon_number "1";
NW_004676932.1	novelGene	exon	1290502	1291537	+	gene_id "Novel00243"; transcript_id "Novel00243.1"; exon_number "1";
NW_004676945.1	novelGene	exon	43039	45430	+	gene_id "Novel00244"; transcript_id "Novel00244.1"; exon_number "1";
NW_004676945.1	novelGene	exon	45453	46264	+	gene_id "Novel00244"; transcript_id "Novel00244.1"; exon_number "2";
NW_004676949.1	novelGene	exon	58851	59619	-	gene_id "Novel00245"; transcript_id "Novel00245.1"; exon_number "1";
NW_004676955.1	novelGene	exon	1696330	1696439	-	gene_id "Novel00246"; transcript_id "Novel00246.1"; exon_number "1";
NW_004676955.1	novelGene	exon	1712165	1712252	-	gene_id "Novel00246"; transcript_id "Novel00246.1"; exon_number "2";
NW_004676955.1	novelGene	exon	1742951	1743052	-	gene_id "Novel00246"; transcript_id "Novel00246.1"; exon_number "3";
NW_004676955.1	novelGene	exon	1743357	1743421	-	gene_id "Novel00246"; transcript_id "Novel00246.1"; exon_number "4";
NW_004676972.1	novelGene	exon	129465	131764	+	gene_id "Novel00247"; transcript_id "Novel00247.1"; exon_number "1";
NW_004676973.1	novelGene	exon	295236	295402	+	gene_id "Novel00248"; transcript_id "Novel00248.1"; exon_number "1";
NW_004676973.1	novelGene	exon	334051	336270	+	gene_id "Novel00248"; transcript_id "Novel00248.1"; exon_number "2";
NW_004676982.1	novelGene	exon	90932	91134	+	gene_id "Novel00249"; transcript_id "Novel00249.1"; exon_number "1";
NW_004676982.1	novelGene	exon	91271	93775	+	gene_id "Novel00249"; transcript_id "Novel00249.1"; exon_number "2";
NW_004676984.1	novelGene	exon	384111	384682	-	gene_id "Novel00250"; transcript_id "Novel00250.1"; exon_number "1";
NW_004676984.1	novelGene	exon	384709	385336	-	gene_id "Novel00250"; transcript_id "Novel00250.1"; exon_number "2";
NW_004676985.1	novelGene	exon	405043	405926	+	gene_id "Novel00251"; transcript_id "Novel00251.1"; exon_number "1";
NW_004676985.1	novelGene	exon	406023	406383	+	gene_id "Novel00251"; transcript_id "Novel00251.1"; exon_number "2";
NW_004676988.1	novelGene	exon	402023	402385	-	gene_id "Novel00252"; transcript_id "Novel00252.1"; exon_number "1";
NW_004676988.1	novelGene	exon	402989	404066	-	gene_id "Novel00252"; transcript_id "Novel00252.1"; exon_number "2";
NW_004676991.1	novelGene	exon	173704	173730	-	gene_id "Novel00253"; transcript_id "Novel00253.1"; exon_number "1";
NW_004676991.1	novelGene	exon	173810	174190	-	gene_id "Novel00253"; transcript_id "Novel00253.1"; exon_number "2";
NW_004676991.1	novelGene	exon	173704	173727	-	gene_id "Novel00253"; transcript_id "Novel00253.2"; exon_number "1";
NW_004676991.1	novelGene	exon	173807	174417	-	gene_id "Novel00253"; transcript_id "Novel00253.2"; exon_number "2";
NW_004676991.1	novelGene	exon	173704	173734	-	gene_id "Novel00253"; transcript_id "Novel00253.3"; exon_number "1";
NW_004676991.1	novelGene	exon	173807	174479	-	gene_id "Novel00253"; transcript_id "Novel00253.3"; exon_number "2";
NW_004677000.1	novelGene	exon	640150	641082	+	gene_id "Novel00254"; transcript_id "Novel00254.1"; exon_number "1";
NW_004677000.1	novelGene	exon	645986	646343	+	gene_id "Novel00254"; transcript_id "Novel00254.1"; exon_number "2";
NW_004677004.1	novelGene	exon	150703	153248	-	gene_id "Novel00255"; transcript_id "Novel00255.1"; exon_number "1";
NW_004677004.1	novelGene	exon	154514	154673	-	gene_id "Novel00255"; transcript_id "Novel00255.1"; exon_number "2";
NW_004677004.1	novelGene	exon	155796	157271	-	gene_id "Novel00255"; transcript_id "Novel00255.1"; exon_number "3";
NW_004677004.1	novelGene	exon	150703	153248	-	gene_id "Novel00255"; transcript_id "Novel00255.2"; exon_number "1";
NW_004677004.1	novelGene	exon	154514	154673	-	gene_id "Novel00255"; transcript_id "Novel00255.2"; exon_number "2";
NW_004677004.1	novelGene	exon	155796	155888	-	gene_id "Novel00255"; transcript_id "Novel00255.2"; exon_number "3";
NW_004677004.1	novelGene	exon	161307	161454	-	gene_id "Novel00255"; transcript_id "Novel00255.2"; exon_number "4";
NW_004677004.1	novelGene	exon	161810	161890	-	gene_id "Novel00255"; transcript_id "Novel00255.2"; exon_number "5";
NW_004677004.1	novelGene	exon	166204	166260	-	gene_id "Novel00255"; transcript_id "Novel00255.2"; exon_number "6";
NW_004677004.1	novelGene	exon	173172	173297	-	gene_id "Novel00255"; transcript_id "Novel00255.2"; exon_number "7";
NW_004677004.1	novelGene	exon	175611	175761	-	gene_id "Novel00255"; transcript_id "Novel00255.2"; exon_number "8";
NW_004677004.1	novelGene	exon	178931	179019	-	gene_id "Novel00255"; transcript_id "Novel00255.2"; exon_number "9";
NW_004677004.1	novelGene	exon	186112	186189	-	gene_id "Novel00255"; transcript_id "Novel00255.2"; exon_number "10";
NW_004677004.1	novelGene	exon	187252	187329	-	gene_id "Novel00255"; transcript_id "Novel00255.2"; exon_number "11";
NW_004677004.1	novelGene	exon	187487	187630	-	gene_id "Novel00255"; transcript_id "Novel00255.2"; exon_number "12";
NW_004677004.1	novelGene	exon	188423	188519	-	gene_id "Novel00255"; transcript_id "Novel00255.2"; exon_number "13";
NW_004677004.1	novelGene	exon	194008	194134	-	gene_id "Novel00255"; transcript_id "Novel00255.2"; exon_number "14";
NW_004677004.1	novelGene	exon	202421	202506	-	gene_id "Novel00255"; transcript_id "Novel00255.2"; exon_number "15";
NW_004677004.1	novelGene	exon	203452	203585	-	gene_id "Novel00255"; transcript_id "Novel00255.2"; exon_number "16";
NW_004677004.1	novelGene	exon	204379	204513	-	gene_id "Novel00255"; transcript_id "Novel00255.2"; exon_number "17";
NW_004677004.1	novelGene	exon	205887	205984	-	gene_id "Novel00255"; transcript_id "Novel00255.2"; exon_number "18";
NW_004677004.1	novelGene	exon	208828	208892	-	gene_id "Novel00255"; transcript_id "Novel00255.2"; exon_number "19";
NW_004677004.1	novelGene	exon	209838	209904	-	gene_id "Novel00255"; transcript_id "Novel00255.2"; exon_number "20";
NW_004677004.1	novelGene	exon	150703	153248	-	gene_id "Novel00255"; transcript_id "Novel00255.3"; exon_number "1";
NW_004677004.1	novelGene	exon	154514	154673	-	gene_id "Novel00255"; transcript_id "Novel00255.3"; exon_number "2";
NW_004677004.1	novelGene	exon	155796	155888	-	gene_id "Novel00255"; transcript_id "Novel00255.3"; exon_number "3";
NW_004677004.1	novelGene	exon	158521	158577	-	gene_id "Novel00255"; transcript_id "Novel00255.3"; exon_number "4";
NW_004677004.1	novelGene	exon	161307	161454	-	gene_id "Novel00255"; transcript_id "Novel00255.3"; exon_number "5";
NW_004677004.1	novelGene	exon	161810	161890	-	gene_id "Novel00255"; transcript_id "Novel00255.3"; exon_number "6";
NW_004677004.1	novelGene	exon	166204	166260	-	gene_id "Novel00255"; transcript_id "Novel00255.3"; exon_number "7";
NW_004677004.1	novelGene	exon	173172	173297	-	gene_id "Novel00255"; transcript_id "Novel00255.3"; exon_number "8";
NW_004677004.1	novelGene	exon	175611	175761	-	gene_id "Novel00255"; transcript_id "Novel00255.3"; exon_number "9";
NW_004677004.1	novelGene	exon	178931	179019	-	gene_id "Novel00255"; transcript_id "Novel00255.3"; exon_number "10";
NW_004677004.1	novelGene	exon	186112	186189	-	gene_id "Novel00255"; transcript_id "Novel00255.3"; exon_number "11";
NW_004677004.1	novelGene	exon	187252	187329	-	gene_id "Novel00255"; transcript_id "Novel00255.3"; exon_number "12";
NW_004677004.1	novelGene	exon	187487	187630	-	gene_id "Novel00255"; transcript_id "Novel00255.3"; exon_number "13";
NW_004677004.1	novelGene	exon	188423	188525	-	gene_id "Novel00255"; transcript_id "Novel00255.3"; exon_number "14";
NW_004677004.1	novelGene	exon	194014	194134	-	gene_id "Novel00255"; transcript_id "Novel00255.3"; exon_number "15";
NW_004677004.1	novelGene	exon	202421	202506	-	gene_id "Novel00255"; transcript_id "Novel00255.3"; exon_number "16";
NW_004677004.1	novelGene	exon	203452	203585	-	gene_id "Novel00255"; transcript_id "Novel00255.3"; exon_number "17";
NW_004677004.1	novelGene	exon	204379	204513	-	gene_id "Novel00255"; transcript_id "Novel00255.3"; exon_number "18";
NW_004677004.1	novelGene	exon	205887	205984	-	gene_id "Novel00255"; transcript_id "Novel00255.3"; exon_number "19";
NW_004677004.1	novelGene	exon	208828	208892	-	gene_id "Novel00255"; transcript_id "Novel00255.3"; exon_number "20";
NW_004677004.1	novelGene	exon	209838	209904	-	gene_id "Novel00255"; transcript_id "Novel00255.3"; exon_number "21";
NW_004677004.1	novelGene	exon	150703	153248	-	gene_id "Novel00255"; transcript_id "Novel00255.4"; exon_number "1";
NW_004677004.1	novelGene	exon	154514	154673	-	gene_id "Novel00255"; transcript_id "Novel00255.4"; exon_number "2";
NW_004677004.1	novelGene	exon	155796	155888	-	gene_id "Novel00255"; transcript_id "Novel00255.4"; exon_number "3";
NW_004677004.1	novelGene	exon	161307	161454	-	gene_id "Novel00255"; transcript_id "Novel00255.4"; exon_number "4";
NW_004677004.1	novelGene	exon	161810	161890	-	gene_id "Novel00255"; transcript_id "Novel00255.4"; exon_number "5";
NW_004677004.1	novelGene	exon	166204	166260	-	gene_id "Novel00255"; transcript_id "Novel00255.4"; exon_number "6";
NW_004677004.1	novelGene	exon	173172	173295	-	gene_id "Novel00255"; transcript_id "Novel00255.4"; exon_number "7";
NW_004677004.1	novelGene	exon	175609	175761	-	gene_id "Novel00255"; transcript_id "Novel00255.4"; exon_number "8";
NW_004677004.1	novelGene	exon	178931	179019	-	gene_id "Novel00255"; transcript_id "Novel00255.4"; exon_number "9";
NW_004677004.1	novelGene	exon	186112	186189	-	gene_id "Novel00255"; transcript_id "Novel00255.4"; exon_number "10";
NW_004677004.1	novelGene	exon	187252	187346	-	gene_id "Novel00255"; transcript_id "Novel00255.4"; exon_number "11";
NW_004677004.1	novelGene	exon	187504	187630	-	gene_id "Novel00255"; transcript_id "Novel00255.4"; exon_number "12";
NW_004677004.1	novelGene	exon	188423	188519	-	gene_id "Novel00255"; transcript_id "Novel00255.4"; exon_number "13";
NW_004677004.1	novelGene	exon	194008	194134	-	gene_id "Novel00255"; transcript_id "Novel00255.4"; exon_number "14";
NW_004677004.1	novelGene	exon	202421	202506	-	gene_id "Novel00255"; transcript_id "Novel00255.4"; exon_number "15";
NW_004677004.1	novelGene	exon	203452	203585	-	gene_id "Novel00255"; transcript_id "Novel00255.4"; exon_number "16";
NW_004677004.1	novelGene	exon	204379	204513	-	gene_id "Novel00255"; transcript_id "Novel00255.4"; exon_number "17";
NW_004677004.1	novelGene	exon	205887	205976	-	gene_id "Novel00255"; transcript_id "Novel00255.4"; exon_number "18";
NW_004677004.1	novelGene	exon	208820	208888	-	gene_id "Novel00255"; transcript_id "Novel00255.4"; exon_number "19";
NW_004677004.1	novelGene	exon	209834	209984	-	gene_id "Novel00255"; transcript_id "Novel00255.4"; exon_number "20";
NW_004677004.1	novelGene	exon	212279	212442	-	gene_id "Novel00255"; transcript_id "Novel00255.4"; exon_number "21";
NW_004677004.1	novelGene	exon	214491	214559	-	gene_id "Novel00255"; transcript_id "Novel00255.4"; exon_number "22";
NW_004677004.1	novelGene	exon	173195	173295	-	gene_id "Novel00255"; transcript_id "Novel00255.5"; exon_number "1";
NW_004677004.1	novelGene	exon	175609	175761	-	gene_id "Novel00255"; transcript_id "Novel00255.5"; exon_number "2";
NW_004677004.1	novelGene	exon	178931	179019	-	gene_id "Novel00255"; transcript_id "Novel00255.5"; exon_number "3";
NW_004677004.1	novelGene	exon	186112	186189	-	gene_id "Novel00255"; transcript_id "Novel00255.5"; exon_number "4";
NW_004677004.1	novelGene	exon	187252	187329	-	gene_id "Novel00255"; transcript_id "Novel00255.5"; exon_number "5";
NW_004677004.1	novelGene	exon	187487	187630	-	gene_id "Novel00255"; transcript_id "Novel00255.5"; exon_number "6";
NW_004677004.1	novelGene	exon	188423	188519	-	gene_id "Novel00255"; transcript_id "Novel00255.5"; exon_number "7";
NW_004677004.1	novelGene	exon	194008	194137	-	gene_id "Novel00255"; transcript_id "Novel00255.5"; exon_number "8";
NW_004677004.1	novelGene	exon	202424	202440	-	gene_id "Novel00255"; transcript_id "Novel00255.5"; exon_number "9";
NW_004677004.1	novelGene	exon	300331	300547	-	gene_id "Novel00256"; transcript_id "Novel00256.1"; exon_number "1";
NW_004677004.1	novelGene	exon	318933	318990	-	gene_id "Novel00256"; transcript_id "Novel00256.1"; exon_number "2";
NW_004677004.1	novelGene	exon	322085	322155	-	gene_id "Novel00256"; transcript_id "Novel00256.1"; exon_number "3";
NW_004677004.1	novelGene	exon	332200	332323	-	gene_id "Novel00256"; transcript_id "Novel00256.1"; exon_number "4";
NW_004677004.1	novelGene	exon	333096	333213	-	gene_id "Novel00256"; transcript_id "Novel00256.1"; exon_number "5";
NW_004677004.1	novelGene	exon	336927	337030	-	gene_id "Novel00256"; transcript_id "Novel00256.1"; exon_number "6";
NW_004677014.1	novelGene	exon	456891	457715	+	gene_id "Novel00257"; transcript_id "Novel00257.1"; exon_number "1";
NW_004677014.1	novelGene	exon	457742	457818	+	gene_id "Novel00257"; transcript_id "Novel00257.1"; exon_number "2";
NW_004677015.1	novelGene	exon	2029446	2030412	-	gene_id "Novel00258"; transcript_id "Novel00258.1"; exon_number "1";
NW_004677015.1	novelGene	exon	2030450	2030743	-	gene_id "Novel00258"; transcript_id "Novel00258.1"; exon_number "2";
NW_004677015.1	novelGene	exon	2030868	2031556	-	gene_id "Novel00259"; transcript_id "Novel00259.1"; exon_number "1";
NW_004677015.1	novelGene	exon	2032217	2032366	-	gene_id "Novel00259"; transcript_id "Novel00259.1"; exon_number "2";
NW_004677015.1	novelGene	exon	2030868	2031547	-	gene_id "Novel00259"; transcript_id "Novel00259.2"; exon_number "1";
NW_004677015.1	novelGene	exon	2032208	2032376	-	gene_id "Novel00259"; transcript_id "Novel00259.2"; exon_number "2";
NW_004677015.1	novelGene	exon	2030868	2031546	-	gene_id "Novel00259"; transcript_id "Novel00259.3"; exon_number "1";
NW_004677015.1	novelGene	exon	2032207	2032380	-	gene_id "Novel00259"; transcript_id "Novel00259.3"; exon_number "2";
NW_004677015.1	novelGene	exon	2030868	2031545	-	gene_id "Novel00259"; transcript_id "Novel00259.4"; exon_number "1";
NW_004677015.1	novelGene	exon	2032206	2032384	-	gene_id "Novel00259"; transcript_id "Novel00259.4"; exon_number "2";
NW_004677021.1	novelGene	exon	1630660	1632319	-	gene_id "Novel00260"; transcript_id "Novel00260.1"; exon_number "1";
NW_004677021.1	novelGene	exon	1633570	1633701	-	gene_id "Novel00260"; transcript_id "Novel00260.1"; exon_number "2";
NW_004677021.1	novelGene	exon	1630660	1632171	-	gene_id "Novel00260"; transcript_id "Novel00260.2"; exon_number "1";
NW_004677021.1	novelGene	exon	1633570	1633888	-	gene_id "Novel00260"; transcript_id "Novel00260.2"; exon_number "2";
NW_004677022.1	novelGene	exon	86922	87476	+	gene_id "Novel00261"; transcript_id "Novel00261.1"; exon_number "1";
NW_004677022.1	novelGene	exon	93352	93387	+	gene_id "Novel00261"; transcript_id "Novel00261.1"; exon_number "2";
NW_004677022.1	novelGene	exon	94441	94520	+	gene_id "Novel00261"; transcript_id "Novel00261.1"; exon_number "3";
NW_004677022.1	novelGene	exon	95321	95361	+	gene_id "Novel00261"; transcript_id "Novel00261.1"; exon_number "4";
NW_004677022.1	novelGene	exon	96704	97867	+	gene_id "Novel00261"; transcript_id "Novel00261.1"; exon_number "5";
NW_004677022.1	novelGene	exon	94192	94520	+	gene_id "Novel00261"; transcript_id "Novel00261.2"; exon_number "1";
NW_004677022.1	novelGene	exon	95321	95361	+	gene_id "Novel00261"; transcript_id "Novel00261.2"; exon_number "2";
NW_004677022.1	novelGene	exon	96704	97867	+	gene_id "Novel00261"; transcript_id "Novel00261.2"; exon_number "3";
NW_004677022.1	novelGene	exon	94459	94520	+	gene_id "Novel00261"; transcript_id "Novel00261.3"; exon_number "1";
NW_004677022.1	novelGene	exon	95083	95361	+	gene_id "Novel00261"; transcript_id "Novel00261.3"; exon_number "2";
NW_004677022.1	novelGene	exon	96704	97867	+	gene_id "Novel00261"; transcript_id "Novel00261.3"; exon_number "3";
NW_004677022.1	novelGene	exon	94511	94521	+	gene_id "Novel00261"; transcript_id "Novel00261.4"; exon_number "1";
NW_004677022.1	novelGene	exon	95084	95367	+	gene_id "Novel00261"; transcript_id "Novel00261.4"; exon_number "2";
NW_004677022.1	novelGene	exon	96702	97867	+	gene_id "Novel00261"; transcript_id "Novel00261.4"; exon_number "3";
NW_004677022.1	novelGene	exon	94556	95361	+	gene_id "Novel00261"; transcript_id "Novel00261.5"; exon_number "1";
NW_004677022.1	novelGene	exon	96704	97867	+	gene_id "Novel00261"; transcript_id "Novel00261.5"; exon_number "2";
NW_004677022.1	novelGene	exon	95094	95375	+	gene_id "Novel00261"; transcript_id "Novel00261.6"; exon_number "1";
NW_004677022.1	novelGene	exon	96718	97867	+	gene_id "Novel00261"; transcript_id "Novel00261.6"; exon_number "2";
NW_004677022.1	novelGene	exon	95135	95363	+	gene_id "Novel00261"; transcript_id "Novel00261.7"; exon_number "1";
NW_004677022.1	novelGene	exon	96706	97867	+	gene_id "Novel00261"; transcript_id "Novel00261.7"; exon_number "2";
NW_004677022.1	novelGene	exon	95142	95382	+	gene_id "Novel00261"; transcript_id "Novel00261.8"; exon_number "1";
NW_004677022.1	novelGene	exon	96725	97867	+	gene_id "Novel00261"; transcript_id "Novel00261.8"; exon_number "2";
NW_004677023.1	novelGene	exon	394460	395899	-	gene_id "Novel00262"; transcript_id "Novel00262.1"; exon_number "1";
NW_004677023.1	novelGene	exon	400946	401774	-	gene_id "Novel00262"; transcript_id "Novel00262.1"; exon_number "2";
NW_004677023.1	novelGene	exon	399022	400006	-	gene_id "Novel00262"; transcript_id "Novel00262.2"; exon_number "1";
NW_004677023.1	novelGene	exon	401009	401804	-	gene_id "Novel00262"; transcript_id "Novel00262.2"; exon_number "2";
NW_004677023.1	novelGene	exon	399022	400001	-	gene_id "Novel00262"; transcript_id "Novel00262.3"; exon_number "1";
NW_004677023.1	novelGene	exon	401009	401811	-	gene_id "Novel00262"; transcript_id "Novel00262.3"; exon_number "2";
NW_004677023.1	novelGene	exon	400624	401812	-	gene_id "Novel00262"; transcript_id "Novel00262.4"; exon_number "1";
NW_004677025.1	novelGene	exon	1184377	1186464	+	gene_id "Novel00263"; transcript_id "Novel00263.1"; exon_number "1";
NW_004677025.1	novelGene	exon	1186511	1186692	+	gene_id "Novel00263"; transcript_id "Novel00263.1"; exon_number "2";
NW_004677036.1	novelGene	exon	515014	515039	+	gene_id "Novel00264"; transcript_id "Novel00264.1"; exon_number "1";
NW_004677036.1	novelGene	exon	516244	517234	+	gene_id "Novel00264"; transcript_id "Novel00264.1"; exon_number "2";
NW_004677036.1	novelGene	exon	558132	560082	-	gene_id "Novel00265"; transcript_id "Novel00265.1"; exon_number "1";
NW_004677036.1	novelGene	exon	561450	561687	-	gene_id "Novel00265"; transcript_id "Novel00265.1"; exon_number "2";
NW_004677036.1	novelGene	exon	568452	568678	-	gene_id "Novel00265"; transcript_id "Novel00265.1"; exon_number "3";
NW_004677036.1	novelGene	exon	558132	560082	-	gene_id "Novel00265"; transcript_id "Novel00265.2"; exon_number "1";
NW_004677036.1	novelGene	exon	561450	561687	-	gene_id "Novel00265"; transcript_id "Novel00265.2"; exon_number "2";
NW_004677036.1	novelGene	exon	573949	574012	-	gene_id "Novel00265"; transcript_id "Novel00265.2"; exon_number "3";
NW_004677036.1	novelGene	exon	558132	560082	-	gene_id "Novel00265"; transcript_id "Novel00265.3"; exon_number "1";
NW_004677036.1	novelGene	exon	561450	561687	-	gene_id "Novel00265"; transcript_id "Novel00265.3"; exon_number "2";
NW_004677036.1	novelGene	exon	672465	672529	-	gene_id "Novel00265"; transcript_id "Novel00265.3"; exon_number "3";
NW_004677036.1	novelGene	exon	701246	701300	-	gene_id "Novel00265"; transcript_id "Novel00265.3"; exon_number "4";
NW_004677036.1	novelGene	exon	732688	732730	-	gene_id "Novel00265"; transcript_id "Novel00265.3"; exon_number "5";
NW_004677036.1	novelGene	exon	739182	739302	-	gene_id "Novel00265"; transcript_id "Novel00265.3"; exon_number "6";
NW_004677036.1	novelGene	exon	558132	560082	-	gene_id "Novel00265"; transcript_id "Novel00265.4"; exon_number "1";
NW_004677036.1	novelGene	exon	561450	561687	-	gene_id "Novel00265"; transcript_id "Novel00265.4"; exon_number "2";
NW_004677036.1	novelGene	exon	672465	672529	-	gene_id "Novel00265"; transcript_id "Novel00265.4"; exon_number "3";
NW_004677036.1	novelGene	exon	701246	701300	-	gene_id "Novel00265"; transcript_id "Novel00265.4"; exon_number "4";
NW_004677036.1	novelGene	exon	739603	739636	-	gene_id "Novel00265"; transcript_id "Novel00265.4"; exon_number "5";
NW_004677036.1	novelGene	exon	558132	560082	-	gene_id "Novel00265"; transcript_id "Novel00265.5"; exon_number "1";
NW_004677036.1	novelGene	exon	561450	561687	-	gene_id "Novel00265"; transcript_id "Novel00265.5"; exon_number "2";
NW_004677036.1	novelGene	exon	672465	672529	-	gene_id "Novel00265"; transcript_id "Novel00265.5"; exon_number "3";
NW_004677036.1	novelGene	exon	701246	701300	-	gene_id "Novel00265"; transcript_id "Novel00265.5"; exon_number "4";
NW_004677036.1	novelGene	exon	732688	732730	-	gene_id "Novel00265"; transcript_id "Novel00265.5"; exon_number "5";
NW_004677036.1	novelGene	exon	739603	740027	-	gene_id "Novel00265"; transcript_id "Novel00265.5"; exon_number "6";
NW_004677036.1	novelGene	exon	563866	563899	-	gene_id "Novel00265"; transcript_id "Novel00265.6"; exon_number "1";
NW_004677036.1	novelGene	exon	672476	672540	-	gene_id "Novel00265"; transcript_id "Novel00265.6"; exon_number "2";
NW_004677036.1	novelGene	exon	701257	701300	-	gene_id "Novel00265"; transcript_id "Novel00265.6"; exon_number "3";
NW_004677036.1	novelGene	exon	732688	732730	-	gene_id "Novel00265"; transcript_id "Novel00265.6"; exon_number "4";
NW_004677036.1	novelGene	exon	739603	740079	-	gene_id "Novel00265"; transcript_id "Novel00265.6"; exon_number "5";
NW_004677036.1	novelGene	exon	571106	574005	-	gene_id "Novel00265"; transcript_id "Novel00265.7"; exon_number "1";
NW_004677036.1	novelGene	exon	634358	635247	-	gene_id "Novel00265"; transcript_id "Novel00265.8"; exon_number "1";
NW_004677036.1	novelGene	exon	635614	635721	-	gene_id "Novel00265"; transcript_id "Novel00265.8"; exon_number "2";
NW_004677036.1	novelGene	exon	634358	635247	-	gene_id "Novel00265"; transcript_id "Novel00265.9"; exon_number "1";
NW_004677036.1	novelGene	exon	651322	651363	-	gene_id "Novel00265"; transcript_id "Novel00265.9"; exon_number "2";
NW_004677036.1	novelGene	exon	634358	635247	-	gene_id "Novel00265"; transcript_id "Novel00265.10"; exon_number "1";
NW_004677036.1	novelGene	exon	665864	665956	-	gene_id "Novel00265"; transcript_id "Novel00265.10"; exon_number "2";
NW_004677036.1	novelGene	exon	634358	635247	-	gene_id "Novel00265"; transcript_id "Novel00265.11"; exon_number "1";
NW_004677036.1	novelGene	exon	672465	672529	-	gene_id "Novel00265"; transcript_id "Novel00265.11"; exon_number "2";
NW_004677036.1	novelGene	exon	701246	701300	-	gene_id "Novel00265"; transcript_id "Novel00265.11"; exon_number "3";
NW_004677036.1	novelGene	exon	732688	732730	-	gene_id "Novel00265"; transcript_id "Novel00265.11"; exon_number "4";
NW_004677036.1	novelGene	exon	738537	738803	-	gene_id "Novel00265"; transcript_id "Novel00265.11"; exon_number "5";
NW_004677036.1	novelGene	exon	634358	635247	-	gene_id "Novel00265"; transcript_id "Novel00265.12"; exon_number "1";
NW_004677036.1	novelGene	exon	672465	672529	-	gene_id "Novel00265"; transcript_id "Novel00265.12"; exon_number "2";
NW_004677036.1	novelGene	exon	701246	701300	-	gene_id "Novel00265"; transcript_id "Novel00265.12"; exon_number "3";
NW_004677036.1	novelGene	exon	732688	732730	-	gene_id "Novel00265"; transcript_id "Novel00265.12"; exon_number "4";
NW_004677036.1	novelGene	exon	739603	740110	-	gene_id "Novel00265"; transcript_id "Novel00265.12"; exon_number "5";
NW_004677036.1	novelGene	exon	629805	633987	-	gene_id "Novel00266"; transcript_id "Novel00266.1"; exon_number "1";
NW_004677036.1	novelGene	exon	631005	631279	-	gene_id "Novel00266"; transcript_id "Novel00266.2"; exon_number "1";
NW_004677036.1	novelGene	exon	632640	633475	-	gene_id "Novel00266"; transcript_id "Novel00266.2"; exon_number "2";
NW_004677038.1	novelGene	exon	10663	10679	+	gene_id "Novel00267"; transcript_id "Novel00267.1"; exon_number "1";
NW_004677038.1	novelGene	exon	11263	11454	+	gene_id "Novel00267"; transcript_id "Novel00267.1"; exon_number "2";
NW_004677038.1	novelGene	exon	12420	12562	+	gene_id "Novel00267"; transcript_id "Novel00267.1"; exon_number "3";
NW_004677038.1	novelGene	exon	12641	12721	+	gene_id "Novel00267"; transcript_id "Novel00267.1"; exon_number "4";
NW_004677038.1	novelGene	exon	13020	13125	+	gene_id "Novel00267"; transcript_id "Novel00267.1"; exon_number "5";
NW_004677038.1	novelGene	exon	13195	13313	+	gene_id "Novel00267"; transcript_id "Novel00267.1"; exon_number "6";
NW_004677038.1	novelGene	exon	11214	11449	+	gene_id "Novel00267"; transcript_id "Novel00267.2"; exon_number "1";
NW_004677038.1	novelGene	exon	12415	12562	+	gene_id "Novel00267"; transcript_id "Novel00267.2"; exon_number "2";
NW_004677038.1	novelGene	exon	12641	12721	+	gene_id "Novel00267"; transcript_id "Novel00267.2"; exon_number "3";
NW_004677038.1	novelGene	exon	13020	13125	+	gene_id "Novel00267"; transcript_id "Novel00267.2"; exon_number "4";
NW_004677038.1	novelGene	exon	13195	13313	+	gene_id "Novel00267"; transcript_id "Novel00267.2"; exon_number "5";
NW_004677038.1	novelGene	exon	11296	11452	+	gene_id "Novel00267"; transcript_id "Novel00267.3"; exon_number "1";
NW_004677038.1	novelGene	exon	12418	12562	+	gene_id "Novel00267"; transcript_id "Novel00267.3"; exon_number "2";
NW_004677038.1	novelGene	exon	12641	12721	+	gene_id "Novel00267"; transcript_id "Novel00267.3"; exon_number "3";
NW_004677038.1	novelGene	exon	13020	13125	+	gene_id "Novel00267"; transcript_id "Novel00267.3"; exon_number "4";
NW_004677038.1	novelGene	exon	13195	13313	+	gene_id "Novel00267"; transcript_id "Novel00267.3"; exon_number "5";
NW_004677038.1	novelGene	exon	11369	11451	+	gene_id "Novel00267"; transcript_id "Novel00267.4"; exon_number "1";
NW_004677038.1	novelGene	exon	12417	12562	+	gene_id "Novel00267"; transcript_id "Novel00267.4"; exon_number "2";
NW_004677038.1	novelGene	exon	12641	12721	+	gene_id "Novel00267"; transcript_id "Novel00267.4"; exon_number "3";
NW_004677038.1	novelGene	exon	13020	13125	+	gene_id "Novel00267"; transcript_id "Novel00267.4"; exon_number "4";
NW_004677038.1	novelGene	exon	13195	13313	+	gene_id "Novel00267"; transcript_id "Novel00267.4"; exon_number "5";
NW_004677049.1	novelGene	exon	30035	30164	+	gene_id "Novel00268"; transcript_id "Novel00268.1"; exon_number "1";
NW_004677049.1	novelGene	exon	30195	30780	+	gene_id "Novel00268"; transcript_id "Novel00268.1"; exon_number "2";
NW_004677049.1	novelGene	exon	32238	32802	-	gene_id "Novel00269"; transcript_id "Novel00269.1"; exon_number "1";
NW_004677049.1	novelGene	exon	33794	34237	-	gene_id "Novel00269"; transcript_id "Novel00269.1"; exon_number "2";
NW_004677049.1	novelGene	exon	33495	34277	-	gene_id "Novel00269"; transcript_id "Novel00269.2"; exon_number "1";
NW_004677054.1	novelGene	exon	528266	528696	+	gene_id "Novel00270"; transcript_id "Novel00270.1"; exon_number "1";
NW_004677054.1	novelGene	exon	529040	529196	+	gene_id "Novel00270"; transcript_id "Novel00270.1"; exon_number "2";
NW_004677054.1	novelGene	exon	2156798	2161336	+	gene_id "Novel00271"; transcript_id "Novel00271.1"; exon_number "1";
NW_004677054.1	novelGene	exon	2156799	2159707	+	gene_id "Novel00271"; transcript_id "Novel00271.2"; exon_number "1";
NW_004677054.1	novelGene	exon	2160797	2160989	+	gene_id "Novel00271"; transcript_id "Novel00271.2"; exon_number "2";
NW_004677054.1	novelGene	exon	2152291	2153342	-	gene_id "Novel00272"; transcript_id "Novel00272.1"; exon_number "1";
NW_004677054.1	novelGene	exon	2153527	2154098	-	gene_id "Novel00272"; transcript_id "Novel00272.1"; exon_number "2";
NW_004677060.1	novelGene	exon	2141460	2141853	+	gene_id "Novel00273"; transcript_id "Novel00273.1"; exon_number "1";
NW_004677060.1	novelGene	exon	3051485	3053103	+	gene_id "Novel00274"; transcript_id "Novel00274.1"; exon_number "1";
NW_004677060.1	novelGene	exon	3053217	3053455	+	gene_id "Novel00274"; transcript_id "Novel00274.1"; exon_number "2";
NW_004677060.1	novelGene	exon	2844559	2845195	-	gene_id "Novel00275"; transcript_id "Novel00275.1"; exon_number "1";
NW_004677060.1	novelGene	exon	3564385	3568206	-	gene_id "Novel00276"; transcript_id "Novel00276.1"; exon_number "1";
NW_004677060.1	novelGene	exon	3568453	3570312	-	gene_id "Novel00276"; transcript_id "Novel00276.1"; exon_number "2";
NW_004677060.1	novelGene	exon	4073356	4074490	-	gene_id "Novel00277"; transcript_id "Novel00277.1"; exon_number "1";
NW_004677064.1	novelGene	exon	336219	336344	-	gene_id "Novel00278"; transcript_id "Novel00278.1"; exon_number "1";
NW_004677064.1	novelGene	exon	343598	345192	-	gene_id "Novel00278"; transcript_id "Novel00278.1"; exon_number "2";
NW_004677064.1	novelGene	exon	343361	345192	-	gene_id "Novel00278"; transcript_id "Novel00278.2"; exon_number "1";
NW_004677068.1	novelGene	exon	947577	949020	+	gene_id "Novel00279"; transcript_id "Novel00279.1"; exon_number "1";
NW_004677068.1	novelGene	exon	947743	948575	+	gene_id "Novel00279"; transcript_id "Novel00279.2"; exon_number "1";
NW_004677068.1	novelGene	exon	950642	952609	+	gene_id "Novel00279"; transcript_id "Novel00279.2"; exon_number "2";
NW_004677068.1	novelGene	exon	949785	952845	+	gene_id "Novel00279"; transcript_id "Novel00279.3"; exon_number "1";
NW_004677068.1	novelGene	exon	1584443	1586071	-	gene_id "Novel00280"; transcript_id "Novel00280.1"; exon_number "1";
NW_004677068.1	novelGene	exon	1587037	1587203	-	gene_id "Novel00280"; transcript_id "Novel00280.1"; exon_number "2";
NW_004677077.1	novelGene	exon	623446	624233	-	gene_id "Novel00281"; transcript_id "Novel00281.1"; exon_number "1";
NW_004677077.1	novelGene	exon	624284	624986	-	gene_id "Novel00281"; transcript_id "Novel00281.1"; exon_number "2";
NW_004677077.1	novelGene	exon	811713	812546	-	gene_id "Novel00282"; transcript_id "Novel00282.1"; exon_number "1";
NW_004677077.1	novelGene	exon	812599	813473	-	gene_id "Novel00282"; transcript_id "Novel00282.1"; exon_number "2";
NW_004677086.1	novelGene	exon	18980	20196	-	gene_id "Novel00283"; transcript_id "Novel00283.1"; exon_number "1";
NW_004677086.1	novelGene	exon	18980	19874	-	gene_id "Novel00283"; transcript_id "Novel00283.2"; exon_number "1";
NW_004677086.1	novelGene	exon	20361	20408	-	gene_id "Novel00283"; transcript_id "Novel00283.2"; exon_number "2";
NW_004677090.1	novelGene	exon	45719	46940	-	gene_id "Novel00284"; transcript_id "Novel00284.1"; exon_number "1";
NW_004677091.1	novelGene	exon	121677	122412	-	gene_id "Novel00285"; transcript_id "Novel00285.1"; exon_number "1";
NW_004677091.1	novelGene	exon	124048	124203	-	gene_id "Novel00285"; transcript_id "Novel00285.1"; exon_number "2";
NW_004677091.1	novelGene	exon	124303	124902	-	gene_id "Novel00285"; transcript_id "Novel00285.1"; exon_number "3";
NW_004677091.1	novelGene	exon	2452241	2452791	-	gene_id "Novel00286"; transcript_id "Novel00286.1"; exon_number "1";
NW_004677091.1	novelGene	exon	2466176	2466288	-	gene_id "Novel00286"; transcript_id "Novel00286.1"; exon_number "2";
NW_004677092.1	novelGene	exon	570645	572633	+	gene_id "Novel00287"; transcript_id "Novel00287.1"; exon_number "1";
NW_004677092.1	novelGene	exon	572742	573307	+	gene_id "Novel00287"; transcript_id "Novel00287.1"; exon_number "2";
NW_004677092.1	novelGene	exon	572634	572634	+	gene_id "Novel00287"; transcript_id "Novel00287.2"; exon_number "1";
NW_004677092.1	novelGene	exon	572743	573307	+	gene_id "Novel00287"; transcript_id "Novel00287.2"; exon_number "2";
NW_004677092.1	novelGene	exon	99575	100508	-	gene_id "Novel00288"; transcript_id "Novel00288.1"; exon_number "1";
NW_004677092.1	novelGene	exon	103905	104167	-	gene_id "Novel00288"; transcript_id "Novel00288.1"; exon_number "2";
NW_004677095.1	novelGene	exon	161990	162080	+	gene_id "Novel00289"; transcript_id "Novel00289.1"; exon_number "1";
NW_004677095.1	novelGene	exon	164927	165494	+	gene_id "Novel00289"; transcript_id "Novel00289.1"; exon_number "2";
NW_004677112.1	novelGene	exon	3123764	3123910	+	gene_id "Novel00290"; transcript_id "Novel00290.1"; exon_number "1";
NW_004677112.1	novelGene	exon	3125708	3126117	+	gene_id "Novel00290"; transcript_id "Novel00290.1"; exon_number "2";
NW_004677112.1	novelGene	exon	78712	82076	-	gene_id "Novel00291"; transcript_id "Novel00291.1"; exon_number "1";
NW_004677112.1	novelGene	exon	83202	83397	-	gene_id "Novel00291"; transcript_id "Novel00291.1"; exon_number "2";
NW_004677112.1	novelGene	exon	85970	86061	-	gene_id "Novel00291"; transcript_id "Novel00291.1"; exon_number "3";
NW_004677112.1	novelGene	exon	90511	90511	-	gene_id "Novel00291"; transcript_id "Novel00291.1"; exon_number "4";
NW_004677112.1	novelGene	exon	78712	82076	-	gene_id "Novel00291"; transcript_id "Novel00291.2"; exon_number "1";
NW_004677112.1	novelGene	exon	83202	83397	-	gene_id "Novel00291"; transcript_id "Novel00291.2"; exon_number "2";
NW_004677112.1	novelGene	exon	85970	86062	-	gene_id "Novel00291"; transcript_id "Novel00291.2"; exon_number "3";
NW_004677112.1	novelGene	exon	90511	90512	-	gene_id "Novel00291"; transcript_id "Novel00291.2"; exon_number "4";
NW_004677112.1	novelGene	exon	78712	79619	-	gene_id "Novel00291"; transcript_id "Novel00291.3"; exon_number "1";
NW_004677112.1	novelGene	exon	81981	82076	-	gene_id "Novel00291"; transcript_id "Novel00291.3"; exon_number "2";
NW_004677112.1	novelGene	exon	83202	83397	-	gene_id "Novel00291"; transcript_id "Novel00291.3"; exon_number "3";
NW_004677112.1	novelGene	exon	85970	86060	-	gene_id "Novel00291"; transcript_id "Novel00291.3"; exon_number "4";
NW_004677112.1	novelGene	exon	90511	90603	-	gene_id "Novel00291"; transcript_id "Novel00291.3"; exon_number "5";
NW_004677112.1	novelGene	exon	78712	82076	-	gene_id "Novel00291"; transcript_id "Novel00291.4"; exon_number "1";
NW_004677112.1	novelGene	exon	83202	83397	-	gene_id "Novel00291"; transcript_id "Novel00291.4"; exon_number "2";
NW_004677112.1	novelGene	exon	85970	86060	-	gene_id "Novel00291"; transcript_id "Novel00291.4"; exon_number "3";
NW_004677112.1	novelGene	exon	90511	90609	-	gene_id "Novel00291"; transcript_id "Novel00291.4"; exon_number "4";
NW_004677112.1	novelGene	exon	98324	98324	-	gene_id "Novel00291"; transcript_id "Novel00291.4"; exon_number "5";
NW_004677112.1	novelGene	exon	78712	82076	-	gene_id "Novel00291"; transcript_id "Novel00291.5"; exon_number "1";
NW_004677112.1	novelGene	exon	83202	83397	-	gene_id "Novel00291"; transcript_id "Novel00291.5"; exon_number "2";
NW_004677112.1	novelGene	exon	85970	86060	-	gene_id "Novel00291"; transcript_id "Novel00291.5"; exon_number "3";
NW_004677112.1	novelGene	exon	90511	90608	-	gene_id "Novel00291"; transcript_id "Novel00291.5"; exon_number "4";
NW_004677112.1	novelGene	exon	98867	98939	-	gene_id "Novel00291"; transcript_id "Novel00291.5"; exon_number "5";
NW_004677112.1	novelGene	exon	96799	98384	-	gene_id "Novel00291"; transcript_id "Novel00291.6"; exon_number "1";
NW_004677115.1	novelGene	exon	331750	332307	+	gene_id "Novel00292"; transcript_id "Novel00292.1"; exon_number "1";
NW_004677115.1	novelGene	exon	333602	336736	+	gene_id "Novel00292"; transcript_id "Novel00292.1"; exon_number "2";
NW_004677119.1	novelGene	exon	491092	494772	+	gene_id "Novel00293"; transcript_id "Novel00293.1"; exon_number "1";
NW_004677119.1	novelGene	exon	483027	484713	+	gene_id "Novel00294"; transcript_id "Novel00294.1"; exon_number "1";
NW_004677119.1	novelGene	exon	484747	484807	+	gene_id "Novel00294"; transcript_id "Novel00294.1"; exon_number "2";
NW_004677141.1	novelGene	exon	658245	658633	-	gene_id "Novel00295"; transcript_id "Novel00295.1"; exon_number "1";
NW_004677141.1	novelGene	exon	658690	658719	-	gene_id "Novel00295"; transcript_id "Novel00295.1"; exon_number "2";
NW_004677150.1	novelGene	exon	1524299	1525567	+	gene_id "Novel00296"; transcript_id "Novel00296.1"; exon_number "1";
NW_004677150.1	novelGene	exon	1525607	1526054	+	gene_id "Novel00296"; transcript_id "Novel00296.1"; exon_number "2";
NW_004677161.1	novelGene	exon	328850	329843	+	gene_id "Novel00297"; transcript_id "Novel00297.1"; exon_number "1";
NW_004677161.1	novelGene	exon	329882	330631	+	gene_id "Novel00297"; transcript_id "Novel00297.1"; exon_number "2";
NW_004677161.1	novelGene	exon	624889	624978	-	gene_id "Novel00298"; transcript_id "Novel00298.1"; exon_number "1";
NW_004677161.1	novelGene	exon	625087	625227	-	gene_id "Novel00298"; transcript_id "Novel00298.1"; exon_number "2";
NW_004677161.1	novelGene	exon	630325	630691	-	gene_id "Novel00299"; transcript_id "Novel00299.1"; exon_number "1";
NW_004677161.1	novelGene	exon	631127	631444	-	gene_id "Novel00299"; transcript_id "Novel00299.1"; exon_number "2";
NW_004677161.1	novelGene	exon	632552	632677	-	gene_id "Novel00299"; transcript_id "Novel00299.1"; exon_number "3";
NW_004677167.1	novelGene	exon	2196340	2196507	+	gene_id "Novel00300"; transcript_id "Novel00300.1"; exon_number "1";
NW_004677167.1	novelGene	exon	2197776	2197907	+	gene_id "Novel00300"; transcript_id "Novel00300.1"; exon_number "2";
NW_004677171.1	novelGene	exon	193836	194419	-	gene_id "Novel00301"; transcript_id "Novel00301.1"; exon_number "1";
NW_004677171.1	novelGene	exon	194830	194906	-	gene_id "Novel00301"; transcript_id "Novel00301.1"; exon_number "2";
NW_004677172.1	novelGene	exon	1577491	1578186	+	gene_id "Novel00302"; transcript_id "Novel00302.1"; exon_number "1";
NW_004677172.1	novelGene	exon	1578336	1578427	+	gene_id "Novel00302"; transcript_id "Novel00302.1"; exon_number "2";
NW_004677172.1	novelGene	exon	1578663	1579135	+	gene_id "Novel00302"; transcript_id "Novel00302.1"; exon_number "3";
NW_004677172.1	novelGene	exon	1577510	1577690	+	gene_id "Novel00302"; transcript_id "Novel00302.2"; exon_number "1";
NW_004677172.1	novelGene	exon	1578336	1578427	+	gene_id "Novel00302"; transcript_id "Novel00302.2"; exon_number "2";
NW_004677172.1	novelGene	exon	1578663	1579135	+	gene_id "Novel00302"; transcript_id "Novel00302.2"; exon_number "3";
NW_004677172.1	novelGene	exon	1577550	1578240	+	gene_id "Novel00302"; transcript_id "Novel00302.3"; exon_number "1";
NW_004677172.1	novelGene	exon	1578336	1578427	+	gene_id "Novel00302"; transcript_id "Novel00302.3"; exon_number "2";
NW_004677172.1	novelGene	exon	1578663	1579135	+	gene_id "Novel00302"; transcript_id "Novel00302.3"; exon_number "3";
NW_004677172.1	novelGene	exon	1577861	1579154	+	gene_id "Novel00302"; transcript_id "Novel00302.4"; exon_number "1";
NW_004677172.1	novelGene	exon	1951798	1951852	+	gene_id "Novel00303"; transcript_id "Novel00303.1"; exon_number "1";
NW_004677172.1	novelGene	exon	1955231	1957689	+	gene_id "Novel00303"; transcript_id "Novel00303.1"; exon_number "2";
NW_004677172.1	novelGene	exon	1961870	1962241	+	gene_id "Novel00304"; transcript_id "Novel00304.1"; exon_number "1";
NW_004677172.1	novelGene	exon	2010654	2010765	+	gene_id "Novel00304"; transcript_id "Novel00304.1"; exon_number "2";
NW_004677172.1	novelGene	exon	2011691	2011744	+	gene_id "Novel00304"; transcript_id "Novel00304.1"; exon_number "3";
NW_004677172.1	novelGene	exon	2095736	2095844	+	gene_id "Novel00304"; transcript_id "Novel00304.1"; exon_number "4";
NW_004677172.1	novelGene	exon	2117451	2118807	+	gene_id "Novel00304"; transcript_id "Novel00304.1"; exon_number "5";
NW_004677172.1	novelGene	exon	1962256	1962257	+	gene_id "Novel00304"; transcript_id "Novel00304.2"; exon_number "1";
NW_004677172.1	novelGene	exon	2117467	2118807	+	gene_id "Novel00304"; transcript_id "Novel00304.2"; exon_number "2";
NW_004677172.1	novelGene	exon	2082950	2083037	+	gene_id "Novel00304"; transcript_id "Novel00304.3"; exon_number "1";
NW_004677172.1	novelGene	exon	2091740	2092037	+	gene_id "Novel00304"; transcript_id "Novel00304.3"; exon_number "2";
NW_004677172.1	novelGene	exon	2117454	2118807	+	gene_id "Novel00304"; transcript_id "Novel00304.3"; exon_number "3";
NW_004677172.1	novelGene	exon	2091055	2091562	+	gene_id "Novel00304"; transcript_id "Novel00304.4"; exon_number "1";
NW_004677172.1	novelGene	exon	2091740	2092034	+	gene_id "Novel00304"; transcript_id "Novel00304.4"; exon_number "2";
NW_004677172.1	novelGene	exon	2095736	2095844	+	gene_id "Novel00304"; transcript_id "Novel00304.4"; exon_number "3";
NW_004677172.1	novelGene	exon	2117451	2118807	+	gene_id "Novel00304"; transcript_id "Novel00304.4"; exon_number "4";
NW_004677172.1	novelGene	exon	2091275	2092034	+	gene_id "Novel00304"; transcript_id "Novel00304.5"; exon_number "1";
NW_004677172.1	novelGene	exon	2117451	2118807	+	gene_id "Novel00304"; transcript_id "Novel00304.5"; exon_number "2";
NW_004677172.1	novelGene	exon	2091275	2091562	+	gene_id "Novel00304"; transcript_id "Novel00304.6"; exon_number "1";
NW_004677172.1	novelGene	exon	2091740	2092034	+	gene_id "Novel00304"; transcript_id "Novel00304.6"; exon_number "2";
NW_004677172.1	novelGene	exon	2095736	2095846	+	gene_id "Novel00304"; transcript_id "Novel00304.6"; exon_number "3";
NW_004677172.1	novelGene	exon	2117453	2118807	+	gene_id "Novel00304"; transcript_id "Novel00304.6"; exon_number "4";
NW_004677178.1	novelGene	exon	2774	3721	-	gene_id "Novel00305"; transcript_id "Novel00305.1"; exon_number "1";
NW_004677178.1	novelGene	exon	4244	4393	-	gene_id "Novel00305"; transcript_id "Novel00305.1"; exon_number "2";
NW_004677187.1	novelGene	exon	16983	17298	-	gene_id "Novel00306"; transcript_id "Novel00306.1"; exon_number "1";
NW_004677187.1	novelGene	exon	20355	20357	-	gene_id "Novel00306"; transcript_id "Novel00306.1"; exon_number "2";
NW_004677187.1	novelGene	exon	16983	17298	-	gene_id "Novel00306"; transcript_id "Novel00306.2"; exon_number "1";
NW_004677187.1	novelGene	exon	20391	20526	-	gene_id "Novel00306"; transcript_id "Novel00306.2"; exon_number "2";
NW_004677187.1	novelGene	exon	26388	26388	-	gene_id "Novel00306"; transcript_id "Novel00306.2"; exon_number "3";
NW_004677189.1	novelGene	exon	184375	184484	+	gene_id "Novel00307"; transcript_id "Novel00307.1"; exon_number "1";
NW_004677189.1	novelGene	exon	184622	184835	+	gene_id "Novel00307"; transcript_id "Novel00307.1"; exon_number "2";
NW_004677190.1	novelGene	exon	526603	528402	+	gene_id "Novel00308"; transcript_id "Novel00308.1"; exon_number "1";
NW_004677190.1	novelGene	exon	2615933	2619368	+	gene_id "Novel00309"; transcript_id "Novel00309.1"; exon_number "1";
NW_004677190.1	novelGene	exon	978212	978630	-	gene_id "Novel00310"; transcript_id "Novel00310.1"; exon_number "1";
NW_004677190.1	novelGene	exon	978790	978997	-	gene_id "Novel00310"; transcript_id "Novel00310.1"; exon_number "2";
NW_004677191.1	novelGene	exon	70987	71240	-	gene_id "Novel00311"; transcript_id "Novel00311.1"; exon_number "1";
NW_004677191.1	novelGene	exon	72136	72236	-	gene_id "Novel00311"; transcript_id "Novel00311.1"; exon_number "2";
NW_004677193.1	novelGene	exon	24283	24997	-	gene_id "Novel00312"; transcript_id "Novel00312.1"; exon_number "1";
NW_004677193.1	novelGene	exon	25049	25596	-	gene_id "Novel00312"; transcript_id "Novel00312.1"; exon_number "2";
NW_004677199.1	novelGene	exon	171523	171636	+	gene_id "Novel00313"; transcript_id "Novel00313.1"; exon_number "1";
NW_004677199.1	novelGene	exon	172181	172297	+	gene_id "Novel00313"; transcript_id "Novel00313.1"; exon_number "2";
NW_004677199.1	novelGene	exon	172398	172527	+	gene_id "Novel00313"; transcript_id "Novel00313.1"; exon_number "3";
NW_004677199.1	novelGene	exon	172793	172828	+	gene_id "Novel00313"; transcript_id "Novel00313.1"; exon_number "4";
NW_004677199.1	novelGene	exon	171524	171636	+	gene_id "Novel00313"; transcript_id "Novel00313.2"; exon_number "1";
NW_004677199.1	novelGene	exon	172181	172297	+	gene_id "Novel00313"; transcript_id "Novel00313.2"; exon_number "2";
NW_004677199.1	novelGene	exon	172398	172524	+	gene_id "Novel00313"; transcript_id "Novel00313.2"; exon_number "3";
NW_004677199.1	novelGene	exon	172790	172828	+	gene_id "Novel00313"; transcript_id "Novel00313.2"; exon_number "4";
NW_004677199.1	novelGene	exon	231085	233570	-	gene_id "Novel00314"; transcript_id "Novel00314.1"; exon_number "1";
NW_004677199.1	novelGene	exon	231085	232400	-	gene_id "Novel00314"; transcript_id "Novel00314.2"; exon_number "1";
NW_004677199.1	novelGene	exon	233901	233989	-	gene_id "Novel00314"; transcript_id "Novel00314.2"; exon_number "2";
NW_004677199.1	novelGene	exon	234870	234888	-	gene_id "Novel00314"; transcript_id "Novel00314.2"; exon_number "3";
NW_004677204.1	novelGene	exon	689517	689737	+	gene_id "Novel00315"; transcript_id "Novel00315.1"; exon_number "1";
NW_004677204.1	novelGene	exon	689906	691210	+	gene_id "Novel00315"; transcript_id "Novel00315.1"; exon_number "2";
NW_004677204.1	novelGene	exon	691232	691914	+	gene_id "Novel00315"; transcript_id "Novel00315.1"; exon_number "3";
NW_004677206.1	novelGene	exon	641	706	-	gene_id "Novel00316"; transcript_id "Novel00316.1"; exon_number "1";
NW_004677206.1	novelGene	exon	3378	3407	-	gene_id "Novel00316"; transcript_id "Novel00316.1"; exon_number "2";
NW_004677206.1	novelGene	exon	7966	8099	-	gene_id "Novel00316"; transcript_id "Novel00316.1"; exon_number "3";
NW_004677206.1	novelGene	exon	8511	8541	-	gene_id "Novel00316"; transcript_id "Novel00316.1"; exon_number "4";
NW_004677207.1	novelGene	exon	15805	15861	-	gene_id "Novel00317"; transcript_id "Novel00317.1"; exon_number "1";
NW_004677207.1	novelGene	exon	64455	64576	-	gene_id "Novel00317"; transcript_id "Novel00317.1"; exon_number "2";
NW_004677207.1	novelGene	exon	110198	110586	-	gene_id "Novel00317"; transcript_id "Novel00317.1"; exon_number "3";
NW_004677207.1	novelGene	exon	166971	167412	-	gene_id "Novel00318"; transcript_id "Novel00318.1"; exon_number "1";
NW_004677207.1	novelGene	exon	176291	176577	-	gene_id "Novel00318"; transcript_id "Novel00318.1"; exon_number "2";
NW_004677207.1	novelGene	exon	177096	177124	-	gene_id "Novel00318"; transcript_id "Novel00318.1"; exon_number "3";
NW_004677207.1	novelGene	exon	166971	167408	-	gene_id "Novel00318"; transcript_id "Novel00318.2"; exon_number "1";
NW_004677207.1	novelGene	exon	176287	176577	-	gene_id "Novel00318"; transcript_id "Novel00318.2"; exon_number "2";
NW_004677207.1	novelGene	exon	176833	177143	-	gene_id "Novel00318"; transcript_id "Novel00318.2"; exon_number "3";
NW_004677216.1	novelGene	exon	975812	975981	-	gene_id "Novel00319"; transcript_id "Novel00319.1"; exon_number "1";
NW_004677216.1	novelGene	exon	976463	976638	-	gene_id "Novel00319"; transcript_id "Novel00319.1"; exon_number "2";
NW_004677216.1	novelGene	exon	980333	980406	-	gene_id "Novel00319"; transcript_id "Novel00319.1"; exon_number "3";
NW_004677216.1	novelGene	exon	1762180	1762410	-	gene_id "Novel00320"; transcript_id "Novel00320.1"; exon_number "1";
NW_004677216.1	novelGene	exon	1767011	1767067	-	gene_id "Novel00320"; transcript_id "Novel00320.1"; exon_number "2";
NW_004677229.1	novelGene	exon	82066	82147	+	gene_id "Novel00321"; transcript_id "Novel00321.1"; exon_number "1";
NW_004677229.1	novelGene	exon	82244	83791	+	gene_id "Novel00321"; transcript_id "Novel00321.1"; exon_number "2";
NW_004677234.1	novelGene	exon	1083425	1085848	+	gene_id "Novel00322"; transcript_id "Novel00322.1"; exon_number "1";
NW_004677234.1	novelGene	exon	1089271	1091859	+	gene_id "Novel00322"; transcript_id "Novel00322.1"; exon_number "2";
NW_004677234.1	novelGene	exon	1088725	1091859	+	gene_id "Novel00322"; transcript_id "Novel00322.2"; exon_number "1";
NW_004677234.1	novelGene	exon	309501	310511	-	gene_id "Novel00323"; transcript_id "Novel00323.1"; exon_number "1";
NW_004677234.1	novelGene	exon	310620	311208	-	gene_id "Novel00323"; transcript_id "Novel00323.1"; exon_number "2";
NW_004677238.1	novelGene	exon	290380	290399	+	gene_id "Novel00324"; transcript_id "Novel00324.1"; exon_number "1";
NW_004677238.1	novelGene	exon	297332	297603	+	gene_id "Novel00324"; transcript_id "Novel00324.1"; exon_number "2";
NW_004677251.1	novelGene	exon	604296	605721	-	gene_id "Novel00325"; transcript_id "Novel00325.1"; exon_number "1";
NW_004677251.1	novelGene	exon	604296	605402	-	gene_id "Novel00325"; transcript_id "Novel00325.2"; exon_number "1";
NW_004677251.1	novelGene	exon	611219	611304	-	gene_id "Novel00325"; transcript_id "Novel00325.2"; exon_number "2";
NW_004677263.1	novelGene	exon	21523	22132	+	gene_id "Novel00326"; transcript_id "Novel00326.1"; exon_number "1";
NW_004677263.1	novelGene	exon	22162	22225	+	gene_id "Novel00326"; transcript_id "Novel00326.1"; exon_number "2";
NW_004677263.1	novelGene	exon	21523	22133	+	gene_id "Novel00326"; transcript_id "Novel00326.2"; exon_number "1";
NW_004677263.1	novelGene	exon	22163	22225	+	gene_id "Novel00326"; transcript_id "Novel00326.2"; exon_number "2";
NW_004677272.1	novelGene	exon	51377	51811	-	gene_id "Novel00327"; transcript_id "Novel00327.1"; exon_number "1";
NW_004677272.1	novelGene	exon	51996	52056	-	gene_id "Novel00327"; transcript_id "Novel00327.1"; exon_number "2";
NW_004677272.1	novelGene	exon	52851	52999	-	gene_id "Novel00327"; transcript_id "Novel00327.1"; exon_number "3";
NW_004677272.1	novelGene	exon	53815	53818	-	gene_id "Novel00327"; transcript_id "Novel00327.1"; exon_number "4";
NW_004677272.1	novelGene	exon	51377	51811	-	gene_id "Novel00327"; transcript_id "Novel00327.2"; exon_number "1";
NW_004677272.1	novelGene	exon	51996	52056	-	gene_id "Novel00327"; transcript_id "Novel00327.2"; exon_number "2";
NW_004677272.1	novelGene	exon	52851	52997	-	gene_id "Novel00327"; transcript_id "Novel00327.2"; exon_number "3";
NW_004677272.1	novelGene	exon	53813	53944	-	gene_id "Novel00327"; transcript_id "Novel00327.2"; exon_number "4";
NW_004677272.1	novelGene	exon	54613	54910	-	gene_id "Novel00327"; transcript_id "Novel00327.2"; exon_number "5";
NW_004677272.1	novelGene	exon	51377	51811	-	gene_id "Novel00327"; transcript_id "Novel00327.3"; exon_number "1";
NW_004677272.1	novelGene	exon	51996	52056	-	gene_id "Novel00327"; transcript_id "Novel00327.3"; exon_number "2";
NW_004677272.1	novelGene	exon	52851	52997	-	gene_id "Novel00327"; transcript_id "Novel00327.3"; exon_number "3";
NW_004677272.1	novelGene	exon	53813	53944	-	gene_id "Novel00327"; transcript_id "Novel00327.3"; exon_number "4";
NW_004677272.1	novelGene	exon	55445	55491	-	gene_id "Novel00327"; transcript_id "Novel00327.3"; exon_number "5";
NW_004677272.1	novelGene	exon	51377	51811	-	gene_id "Novel00327"; transcript_id "Novel00327.4"; exon_number "1";
NW_004677272.1	novelGene	exon	51996	52056	-	gene_id "Novel00327"; transcript_id "Novel00327.4"; exon_number "2";
NW_004677272.1	novelGene	exon	52851	52997	-	gene_id "Novel00327"; transcript_id "Novel00327.4"; exon_number "3";
NW_004677272.1	novelGene	exon	53813	53944	-	gene_id "Novel00327"; transcript_id "Novel00327.4"; exon_number "4";
NW_004677272.1	novelGene	exon	54613	54672	-	gene_id "Novel00327"; transcript_id "Novel00327.4"; exon_number "5";
NW_004677272.1	novelGene	exon	55445	55497	-	gene_id "Novel00327"; transcript_id "Novel00327.4"; exon_number "6";
NW_004677284.1	novelGene	exon	107457	109902	-	gene_id "Novel00328"; transcript_id "Novel00328.1"; exon_number "1";
NW_004677287.1	novelGene	exon	90304	90405	+	gene_id "Novel00329"; transcript_id "Novel00329.1"; exon_number "1";
NW_004677287.1	novelGene	exon	90676	90888	+	gene_id "Novel00329"; transcript_id "Novel00329.1"; exon_number "2";
NW_004677287.1	novelGene	exon	91336	91503	+	gene_id "Novel00329"; transcript_id "Novel00329.1"; exon_number "3";
NW_004677287.1	novelGene	exon	91827	91908	+	gene_id "Novel00329"; transcript_id "Novel00329.1"; exon_number "4";
NW_004677287.1	novelGene	exon	92036	92068	+	gene_id "Novel00329"; transcript_id "Novel00329.1"; exon_number "5";
NW_004677287.1	novelGene	exon	90305	90405	+	gene_id "Novel00329"; transcript_id "Novel00329.2"; exon_number "1";
NW_004677287.1	novelGene	exon	90676	90888	+	gene_id "Novel00329"; transcript_id "Novel00329.2"; exon_number "2";
NW_004677287.1	novelGene	exon	91336	91507	+	gene_id "Novel00329"; transcript_id "Novel00329.2"; exon_number "3";
NW_004677287.1	novelGene	exon	91831	91868	+	gene_id "Novel00329"; transcript_id "Novel00329.2"; exon_number "4";
NW_004677287.1	novelGene	exon	90305	90405	+	gene_id "Novel00329"; transcript_id "Novel00329.3"; exon_number "1";
NW_004677287.1	novelGene	exon	90676	90888	+	gene_id "Novel00329"; transcript_id "Novel00329.3"; exon_number "2";
NW_004677287.1	novelGene	exon	91336	91503	+	gene_id "Novel00329"; transcript_id "Novel00329.3"; exon_number "3";
NW_004677287.1	novelGene	exon	91827	91909	+	gene_id "Novel00329"; transcript_id "Novel00329.3"; exon_number "4";
NW_004677287.1	novelGene	exon	92036	92068	+	gene_id "Novel00329"; transcript_id "Novel00329.3"; exon_number "5";
NW_004677287.1	novelGene	exon	90305	90405	+	gene_id "Novel00329"; transcript_id "Novel00329.4"; exon_number "1";
NW_004677287.1	novelGene	exon	90676	90888	+	gene_id "Novel00329"; transcript_id "Novel00329.4"; exon_number "2";
NW_004677287.1	novelGene	exon	91336	91503	+	gene_id "Novel00329"; transcript_id "Novel00329.4"; exon_number "3";
NW_004677287.1	novelGene	exon	91827	91907	+	gene_id "Novel00329"; transcript_id "Novel00329.4"; exon_number "4";
NW_004677287.1	novelGene	exon	92036	92106	+	gene_id "Novel00329"; transcript_id "Novel00329.4"; exon_number "5";
NW_004677287.1	novelGene	exon	93288	93288	+	gene_id "Novel00329"; transcript_id "Novel00329.4"; exon_number "6";
NW_004677287.1	novelGene	exon	93577	93886	+	gene_id "Novel00330"; transcript_id "Novel00330.1"; exon_number "1";
NW_004677287.1	novelGene	exon	94004	94088	+	gene_id "Novel00330"; transcript_id "Novel00330.1"; exon_number "2";
NW_004677287.1	novelGene	exon	94306	94379	+	gene_id "Novel00330"; transcript_id "Novel00330.1"; exon_number "3";
NW_004677314.1	novelGene	exon	509906	509976	+	gene_id "Novel00331"; transcript_id "Novel00331.1"; exon_number "1";
NW_004677314.1	novelGene	exon	510288	510399	+	gene_id "Novel00331"; transcript_id "Novel00331.1"; exon_number "2";
NW_004677314.1	novelGene	exon	511004	511066	+	gene_id "Novel00331"; transcript_id "Novel00331.1"; exon_number "3";
NW_004677314.1	novelGene	exon	511600	511749	+	gene_id "Novel00331"; transcript_id "Novel00331.1"; exon_number "4";
NW_004677314.1	novelGene	exon	512167	512266	+	gene_id "Novel00331"; transcript_id "Novel00331.1"; exon_number "5";
NW_004677314.1	novelGene	exon	509910	509976	+	gene_id "Novel00331"; transcript_id "Novel00331.2"; exon_number "1";
NW_004677314.1	novelGene	exon	510288	510399	+	gene_id "Novel00331"; transcript_id "Novel00331.2"; exon_number "2";
NW_004677314.1	novelGene	exon	511004	511066	+	gene_id "Novel00331"; transcript_id "Novel00331.2"; exon_number "3";
NW_004677314.1	novelGene	exon	511600	511747	+	gene_id "Novel00331"; transcript_id "Novel00331.2"; exon_number "4";
NW_004677314.1	novelGene	exon	512165	512266	+	gene_id "Novel00331"; transcript_id "Novel00331.2"; exon_number "5";
NW_004677318.1	novelGene	exon	154186	155153	-	gene_id "Novel00332"; transcript_id "Novel00332.1"; exon_number "1";
NW_004677318.1	novelGene	exon	155287	155404	-	gene_id "Novel00332"; transcript_id "Novel00332.1"; exon_number "2";
NW_004677318.1	novelGene	exon	155486	155535	-	gene_id "Novel00332"; transcript_id "Novel00332.1"; exon_number "3";
NW_004677318.1	novelGene	exon	155979	156138	-	gene_id "Novel00332"; transcript_id "Novel00332.1"; exon_number "4";
NW_004677318.1	novelGene	exon	156327	156479	-	gene_id "Novel00332"; transcript_id "Novel00332.1"; exon_number "5";
NW_004677318.1	novelGene	exon	154186	155153	-	gene_id "Novel00332"; transcript_id "Novel00332.2"; exon_number "1";
NW_004677318.1	novelGene	exon	155287	155404	-	gene_id "Novel00332"; transcript_id "Novel00332.2"; exon_number "2";
NW_004677318.1	novelGene	exon	155486	155587	-	gene_id "Novel00332"; transcript_id "Novel00332.2"; exon_number "3";
NW_004677318.1	novelGene	exon	155979	156138	-	gene_id "Novel00332"; transcript_id "Novel00332.2"; exon_number "4";
NW_004677318.1	novelGene	exon	156327	156481	-	gene_id "Novel00332"; transcript_id "Novel00332.2"; exon_number "5";
NW_004677319.1	novelGene	exon	704694	706602	+	gene_id "Novel00333"; transcript_id "Novel00333.1"; exon_number "1";
NW_004677319.1	novelGene	exon	704705	704831	+	gene_id "Novel00333"; transcript_id "Novel00333.2"; exon_number "1";
NW_004677319.1	novelGene	exon	705950	706602	+	gene_id "Novel00333"; transcript_id "Novel00333.2"; exon_number "2";
NW_004677319.1	novelGene	exon	708862	709073	-	gene_id "Novel00334"; transcript_id "Novel00334.1"; exon_number "1";
NW_004677319.1	novelGene	exon	709180	709391	-	gene_id "Novel00334"; transcript_id "Novel00334.1"; exon_number "2";
NW_004677325.1	novelGene	exon	577288	578331	+	gene_id "Novel00335"; transcript_id "Novel00335.1"; exon_number "1";
NW_004677325.1	novelGene	exon	577365	577588	+	gene_id "Novel00335"; transcript_id "Novel00335.2"; exon_number "1";
NW_004677325.1	novelGene	exon	579558	579949	+	gene_id "Novel00335"; transcript_id "Novel00335.2"; exon_number "2";
NW_004677325.1	novelGene	exon	578493	580548	+	gene_id "Novel00335"; transcript_id "Novel00335.3"; exon_number "1";
NW_004677338.1	novelGene	exon	55376	55389	-	gene_id "Novel00336"; transcript_id "Novel00336.1"; exon_number "1";
NW_004677338.1	novelGene	exon	56514	56647	-	gene_id "Novel00336"; transcript_id "Novel00336.1"; exon_number "2";
NW_004677338.1	novelGene	exon	63400	63528	-	gene_id "Novel00336"; transcript_id "Novel00336.1"; exon_number "3";
NW_004677339.1	novelGene	exon	309714	310315	+	gene_id "Novel00337"; transcript_id "Novel00337.1"; exon_number "1";
NW_004677339.1	novelGene	exon	309720	310043	+	gene_id "Novel00337"; transcript_id "Novel00337.2"; exon_number "1";
NW_004677339.1	novelGene	exon	311383	311648	+	gene_id "Novel00337"; transcript_id "Novel00337.2"; exon_number "2";
NW_004677339.1	novelGene	exon	309065	309183	-	gene_id "Novel00338"; transcript_id "Novel00338.1"; exon_number "1";
NW_004677339.1	novelGene	exon	309209	309508	-	gene_id "Novel00338"; transcript_id "Novel00338.1"; exon_number "2";
NW_004677348.1	novelGene	exon	145352	146612	+	gene_id "Novel00339"; transcript_id "Novel00339.1"; exon_number "1";
NW_004677348.1	novelGene	exon	149621	149774	+	gene_id "Novel00340"; transcript_id "Novel00340.1"; exon_number "1";
NW_004677348.1	novelGene	exon	149976	150052	+	gene_id "Novel00340"; transcript_id "Novel00340.1"; exon_number "2";
NW_004677348.1	novelGene	exon	153772	154021	+	gene_id "Novel00340"; transcript_id "Novel00340.1"; exon_number "3";
NW_004677348.1	novelGene	exon	155116	155363	+	gene_id "Novel00340"; transcript_id "Novel00340.1"; exon_number "4";
NW_004677348.1	novelGene	exon	156368	156515	+	gene_id "Novel00340"; transcript_id "Novel00340.1"; exon_number "5";
NW_004677348.1	novelGene	exon	157043	157193	+	gene_id "Novel00340"; transcript_id "Novel00340.1"; exon_number "6";
NW_004677348.1	novelGene	exon	157597	157673	+	gene_id "Novel00340"; transcript_id "Novel00340.1"; exon_number "7";
NW_004677348.1	novelGene	exon	159318	159446	+	gene_id "Novel00340"; transcript_id "Novel00340.1"; exon_number "8";
NW_004677348.1	novelGene	exon	149621	149774	+	gene_id "Novel00340"; transcript_id "Novel00340.2"; exon_number "1";
NW_004677348.1	novelGene	exon	149976	150052	+	gene_id "Novel00340"; transcript_id "Novel00340.2"; exon_number "2";
NW_004677348.1	novelGene	exon	153772	154021	+	gene_id "Novel00340"; transcript_id "Novel00340.2"; exon_number "3";
NW_004677348.1	novelGene	exon	155116	155363	+	gene_id "Novel00340"; transcript_id "Novel00340.2"; exon_number "4";
NW_004677348.1	novelGene	exon	156368	156515	+	gene_id "Novel00340"; transcript_id "Novel00340.2"; exon_number "5";
NW_004677348.1	novelGene	exon	157597	157684	+	gene_id "Novel00340"; transcript_id "Novel00340.2"; exon_number "6";
NW_004677348.1	novelGene	exon	159329	159446	+	gene_id "Novel00340"; transcript_id "Novel00340.2"; exon_number "7";
NW_004677348.1	novelGene	exon	149662	149774	+	gene_id "Novel00340"; transcript_id "Novel00340.3"; exon_number "1";
NW_004677348.1	novelGene	exon	149976	150052	+	gene_id "Novel00340"; transcript_id "Novel00340.3"; exon_number "2";
NW_004677348.1	novelGene	exon	153772	154021	+	gene_id "Novel00340"; transcript_id "Novel00340.3"; exon_number "3";
NW_004677348.1	novelGene	exon	155116	155363	+	gene_id "Novel00340"; transcript_id "Novel00340.3"; exon_number "4";
NW_004677348.1	novelGene	exon	156368	156515	+	gene_id "Novel00340"; transcript_id "Novel00340.3"; exon_number "5";
NW_004677348.1	novelGene	exon	157597	157673	+	gene_id "Novel00340"; transcript_id "Novel00340.3"; exon_number "6";
NW_004677348.1	novelGene	exon	159318	159446	+	gene_id "Novel00340"; transcript_id "Novel00340.3"; exon_number "7";
NW_004677350.1	novelGene	exon	2857704	2860449	+	gene_id "Novel00341"; transcript_id "Novel00341.1"; exon_number "1";
NW_004677350.1	novelGene	exon	2860595	2861359	+	gene_id "Novel00342"; transcript_id "Novel00342.1"; exon_number "1";
NW_004677350.1	novelGene	exon	2857704	2858587	-	gene_id "Novel00343"; transcript_id "Novel00343.1"; exon_number "1";
NW_004677350.1	novelGene	exon	2861247	2861402	-	gene_id "Novel00343"; transcript_id "Novel00343.1"; exon_number "2";
NW_004677361.1	novelGene	exon	376310	379676	-	gene_id "Novel00344"; transcript_id "Novel00344.1"; exon_number "1";
NW_004677361.1	novelGene	exon	376553	377906	-	gene_id "Novel00344"; transcript_id "Novel00344.2"; exon_number "1";
NW_004677361.1	novelGene	exon	378926	379566	-	gene_id "Novel00344"; transcript_id "Novel00344.2"; exon_number "2";
NW_004677361.1	novelGene	exon	703904	704371	-	gene_id "Novel00345"; transcript_id "Novel00345.1"; exon_number "1";
NW_004677361.1	novelGene	exon	704399	704399	-	gene_id "Novel00345"; transcript_id "Novel00345.1"; exon_number "2";
NW_004677361.1	novelGene	exon	703904	704374	-	gene_id "Novel00345"; transcript_id "Novel00345.2"; exon_number "1";
NW_004677361.1	novelGene	exon	704402	704464	-	gene_id "Novel00345"; transcript_id "Novel00345.2"; exon_number "2";
NW_004677361.1	novelGene	exon	703904	704367	-	gene_id "Novel00345"; transcript_id "Novel00345.3"; exon_number "1";
NW_004677361.1	novelGene	exon	704395	705550	-	gene_id "Novel00345"; transcript_id "Novel00345.3"; exon_number "2";
NW_004677371.1	novelGene	exon	97439	97680	-	gene_id "Novel00346"; transcript_id "Novel00346.1"; exon_number "1";
NW_004677371.1	novelGene	exon	98080	98952	-	gene_id "Novel00346"; transcript_id "Novel00346.1"; exon_number "2";
NW_004677371.1	novelGene	exon	97444	98946	-	gene_id "Novel00346"; transcript_id "Novel00346.2"; exon_number "1";
NW_004677373.1	novelGene	exon	169972	170651	-	gene_id "Novel00347"; transcript_id "Novel00347.1"; exon_number "1";
NW_004677373.1	novelGene	exon	170702	172204	-	gene_id "Novel00347"; transcript_id "Novel00347.1"; exon_number "2";
NW_004677377.1	novelGene	exon	223485	224154	+	gene_id "Novel00348"; transcript_id "Novel00348.1"; exon_number "1";
NW_004677377.1	novelGene	exon	230797	231188	+	gene_id "Novel00348"; transcript_id "Novel00348.1"; exon_number "2";
NW_004677377.1	novelGene	exon	223486	224521	+	gene_id "Novel00348"; transcript_id "Novel00348.2"; exon_number "1";
NW_004677377.1	novelGene	exon	223487	224152	+	gene_id "Novel00348"; transcript_id "Novel00348.3"; exon_number "1";
NW_004677377.1	novelGene	exon	230888	231188	+	gene_id "Novel00348"; transcript_id "Novel00348.3"; exon_number "2";
NW_004677377.1	novelGene	exon	223488	224152	+	gene_id "Novel00348"; transcript_id "Novel00348.4"; exon_number "1";
NW_004677377.1	novelGene	exon	230795	231188	+	gene_id "Novel00348"; transcript_id "Novel00348.4"; exon_number "2";
NW_004677377.1	novelGene	exon	224642	227347	-	gene_id "Novel00349"; transcript_id "Novel00349.1"; exon_number "1";
NW_004677377.1	novelGene	exon	230225	230615	-	gene_id "Novel00349"; transcript_id "Novel00349.1"; exon_number "2";
NW_004677377.1	novelGene	exon	229740	230633	-	gene_id "Novel00349"; transcript_id "Novel00349.2"; exon_number "1";
NW_004677379.1	novelGene	exon	754613	759659	-	gene_id "Novel00350"; transcript_id "Novel00350.1"; exon_number "1";
NW_004677379.1	novelGene	exon	754613	758135	-	gene_id "Novel00350"; transcript_id "Novel00350.2"; exon_number "1";
NW_004677379.1	novelGene	exon	764146	764324	-	gene_id "Novel00350"; transcript_id "Novel00350.2"; exon_number "2";
NW_004677379.1	novelGene	exon	754613	756626	-	gene_id "Novel00350"; transcript_id "Novel00350.3"; exon_number "1";
NW_004677379.1	novelGene	exon	764142	764364	-	gene_id "Novel00350"; transcript_id "Novel00350.3"; exon_number "2";
NW_004677379.1	novelGene	exon	754613	756585	-	gene_id "Novel00350"; transcript_id "Novel00350.4"; exon_number "1";
NW_004677379.1	novelGene	exon	758007	758131	-	gene_id "Novel00350"; transcript_id "Novel00350.4"; exon_number "2";
NW_004677379.1	novelGene	exon	764142	764383	-	gene_id "Novel00350"; transcript_id "Novel00350.4"; exon_number "3";
NW_004677379.1	novelGene	exon	754613	758131	-	gene_id "Novel00350"; transcript_id "Novel00350.5"; exon_number "1";
NW_004677379.1	novelGene	exon	764142	764383	-	gene_id "Novel00350"; transcript_id "Novel00350.5"; exon_number "2";
NW_004677386.1	novelGene	exon	98634	98694	-	gene_id "Novel00351"; transcript_id "Novel00351.1"; exon_number "1";
NW_004677386.1	novelGene	exon	99289	99439	-	gene_id "Novel00351"; transcript_id "Novel00351.1"; exon_number "2";
NW_004677400.1	novelGene	exon	42996	44439	-	gene_id "Novel00352"; transcript_id "Novel00352.1"; exon_number "1";
NW_004677400.1	novelGene	exon	54339	54459	-	gene_id "Novel00352"; transcript_id "Novel00352.1"; exon_number "2";
NW_004677408.1	novelGene	exon	211468	212663	+	gene_id "Novel00353"; transcript_id "Novel00353.1"; exon_number "1";
NW_004677426.1	novelGene	exon	381283	381431	-	gene_id "Novel00354"; transcript_id "Novel00354.1"; exon_number "1";
NW_004677426.1	novelGene	exon	381457	381758	-	gene_id "Novel00354"; transcript_id "Novel00354.1"; exon_number "2";
NW_004677434.1	novelGene	exon	37668	37925	+	gene_id "Novel00355"; transcript_id "Novel00355.1"; exon_number "1";
NW_004677434.1	novelGene	exon	46311	46557	+	gene_id "Novel00355"; transcript_id "Novel00355.1"; exon_number "2";
NW_004677434.1	novelGene	exon	119653	120034	+	gene_id "Novel00356"; transcript_id "Novel00356.1"; exon_number "1";
NW_004677434.1	novelGene	exon	120104	120899	+	gene_id "Novel00356"; transcript_id "Novel00356.1"; exon_number "2";
NW_004677434.1	novelGene	exon	121092	123510	-	gene_id "Novel00357"; transcript_id "Novel00357.1"; exon_number "1";
NW_004677434.1	novelGene	exon	121316	122258	-	gene_id "Novel00357"; transcript_id "Novel00357.2"; exon_number "1";
NW_004677434.1	novelGene	exon	122470	122514	-	gene_id "Novel00357"; transcript_id "Novel00357.2"; exon_number "2";
NW_004677440.1	novelGene	exon	379075	379984	-	gene_id "Novel00358"; transcript_id "Novel00358.1"; exon_number "1";
NW_004677440.1	novelGene	exon	380466	380514	-	gene_id "Novel00358"; transcript_id "Novel00358.1"; exon_number "2";
NW_004677440.1	novelGene	exon	379075	380526	-	gene_id "Novel00358"; transcript_id "Novel00358.2"; exon_number "1";
NW_004677440.1	novelGene	exon	1209586	1209729	-	gene_id "Novel00359"; transcript_id "Novel00359.1"; exon_number "1";
NW_004677440.1	novelGene	exon	1209861	1209960	-	gene_id "Novel00359"; transcript_id "Novel00359.1"; exon_number "2";
NW_004677440.1	novelGene	exon	1213716	1213939	-	gene_id "Novel00359"; transcript_id "Novel00359.1"; exon_number "3";
NW_004677447.1	novelGene	exon	506312	507456	-	gene_id "Novel00360"; transcript_id "Novel00360.1"; exon_number "1";
NW_004677447.1	novelGene	exon	507965	508138	-	gene_id "Novel00360"; transcript_id "Novel00360.1"; exon_number "2";
NW_004677447.1	novelGene	exon	506312	508234	-	gene_id "Novel00360"; transcript_id "Novel00360.2"; exon_number "1";
NW_004677447.1	novelGene	exon	506312	507456	-	gene_id "Novel00360"; transcript_id "Novel00360.3"; exon_number "1";
NW_004677447.1	novelGene	exon	515960	516203	-	gene_id "Novel00360"; transcript_id "Novel00360.3"; exon_number "2";
NW_004677447.1	novelGene	exon	506312	507388	-	gene_id "Novel00360"; transcript_id "Novel00360.4"; exon_number "1";
NW_004677447.1	novelGene	exon	515960	516211	-	gene_id "Novel00360"; transcript_id "Novel00360.4"; exon_number "2";
NW_004677462.1	novelGene	exon	54050	54351	-	gene_id "Novel00361"; transcript_id "Novel00361.1"; exon_number "1";
NW_004677462.1	novelGene	exon	56354	56460	-	gene_id "Novel00361"; transcript_id "Novel00361.1"; exon_number "2";
NW_004677468.1	novelGene	exon	129232	129263	+	gene_id "Novel00362"; transcript_id "Novel00362.1"; exon_number "1";
NW_004677468.1	novelGene	exon	130584	130756	+	gene_id "Novel00362"; transcript_id "Novel00362.1"; exon_number "2";
NW_004677468.1	novelGene	exon	131583	133154	+	gene_id "Novel00362"; transcript_id "Novel00362.1"; exon_number "3";
NW_004677468.1	novelGene	exon	130665	130756	+	gene_id "Novel00362"; transcript_id "Novel00362.2"; exon_number "1";
NW_004677468.1	novelGene	exon	131583	131880	+	gene_id "Novel00362"; transcript_id "Novel00362.2"; exon_number "2";
NW_004677468.1	novelGene	exon	132529	133154	+	gene_id "Novel00362"; transcript_id "Novel00362.2"; exon_number "3";
NW_004677468.1	novelGene	exon	131821	131878	+	gene_id "Novel00362"; transcript_id "Novel00362.3"; exon_number "1";
NW_004677468.1	novelGene	exon	132527	133154	+	gene_id "Novel00362"; transcript_id "Novel00362.3"; exon_number "2";
NW_004677471.1	novelGene	exon	25772	25942	+	gene_id "Novel00363"; transcript_id "Novel00363.1"; exon_number "1";
NW_004677471.1	novelGene	exon	26038	29549	+	gene_id "Novel00363"; transcript_id "Novel00363.1"; exon_number "2";
NW_004677474.1	novelGene	exon	7236	7264	+	gene_id "Novel00364"; transcript_id "Novel00364.1"; exon_number "1";
NW_004677474.1	novelGene	exon	7679	7991	+	gene_id "Novel00364"; transcript_id "Novel00364.1"; exon_number "2";
NW_004677474.1	novelGene	exon	7451	8016	+	gene_id "Novel00364"; transcript_id "Novel00364.2"; exon_number "1";
NW_004677474.1	novelGene	exon	9321	9681	-	gene_id "Novel00365"; transcript_id "Novel00365.1"; exon_number "1";
NW_004677474.1	novelGene	exon	9833	10012	-	gene_id "Novel00365"; transcript_id "Novel00365.1"; exon_number "2";
NW_004677483.1	novelGene	exon	399347	399906	+	gene_id "Novel00366"; transcript_id "Novel00366.1"; exon_number "1";
NW_004677483.1	novelGene	exon	400004	400367	+	gene_id "Novel00366"; transcript_id "Novel00366.1"; exon_number "2";
NW_004677493.1	novelGene	exon	217278	218153	+	gene_id "Novel00367"; transcript_id "Novel00367.1"; exon_number "1";
NW_004677493.1	novelGene	exon	218767	218807	+	gene_id "Novel00367"; transcript_id "Novel00367.1"; exon_number "2";
NW_004677495.1	novelGene	exon	90565	91178	-	gene_id "Novel00368"; transcript_id "Novel00368.1"; exon_number "1";
NW_004677495.1	novelGene	exon	91209	93311	-	gene_id "Novel00368"; transcript_id "Novel00368.1"; exon_number "2";
NW_004677498.1	novelGene	exon	41513	41774	+	gene_id "Novel00369"; transcript_id "Novel00369.1"; exon_number "1";
NW_004677498.1	novelGene	exon	49318	49466	+	gene_id "Novel00369"; transcript_id "Novel00369.1"; exon_number "2";
NW_004677498.1	novelGene	exon	276089	276412	+	gene_id "Novel00370"; transcript_id "Novel00370.1"; exon_number "1";
NW_004677498.1	novelGene	exon	276945	277185	+	gene_id "Novel00370"; transcript_id "Novel00370.1"; exon_number "2";
NW_004677498.1	novelGene	exon	285042	285161	+	gene_id "Novel00370"; transcript_id "Novel00370.1"; exon_number "3";
NW_004677498.1	novelGene	exon	285395	285448	+	gene_id "Novel00370"; transcript_id "Novel00370.1"; exon_number "4";
NW_004677498.1	novelGene	exon	285653	285766	+	gene_id "Novel00370"; transcript_id "Novel00370.1"; exon_number "5";
NW_004677498.1	novelGene	exon	286571	286741	+	gene_id "Novel00370"; transcript_id "Novel00370.1"; exon_number "6";
NW_004677498.1	novelGene	exon	290208	290334	+	gene_id "Novel00370"; transcript_id "Novel00370.1"; exon_number "7";
NW_004677498.1	novelGene	exon	291232	291335	+	gene_id "Novel00370"; transcript_id "Novel00370.1"; exon_number "8";
NW_004677498.1	novelGene	exon	291479	291588	+	gene_id "Novel00370"; transcript_id "Novel00370.1"; exon_number "9";
NW_004677498.1	novelGene	exon	276118	276412	+	gene_id "Novel00370"; transcript_id "Novel00370.2"; exon_number "1";
NW_004677498.1	novelGene	exon	276945	277185	+	gene_id "Novel00370"; transcript_id "Novel00370.2"; exon_number "2";
NW_004677498.1	novelGene	exon	285045	285161	+	gene_id "Novel00370"; transcript_id "Novel00370.2"; exon_number "3";
NW_004677498.1	novelGene	exon	285395	285448	+	gene_id "Novel00370"; transcript_id "Novel00370.2"; exon_number "4";
NW_004677498.1	novelGene	exon	285653	285766	+	gene_id "Novel00370"; transcript_id "Novel00370.2"; exon_number "5";
NW_004677498.1	novelGene	exon	286571	286741	+	gene_id "Novel00370"; transcript_id "Novel00370.2"; exon_number "6";
NW_004677498.1	novelGene	exon	290208	290334	+	gene_id "Novel00370"; transcript_id "Novel00370.2"; exon_number "7";
NW_004677498.1	novelGene	exon	291232	291335	+	gene_id "Novel00370"; transcript_id "Novel00370.2"; exon_number "8";
NW_004677498.1	novelGene	exon	291479	291588	+	gene_id "Novel00370"; transcript_id "Novel00370.2"; exon_number "9";
NW_004677498.1	novelGene	exon	276118	276412	+	gene_id "Novel00370"; transcript_id "Novel00370.3"; exon_number "1";
NW_004677498.1	novelGene	exon	276945	277185	+	gene_id "Novel00370"; transcript_id "Novel00370.3"; exon_number "2";
NW_004677498.1	novelGene	exon	285045	285161	+	gene_id "Novel00370"; transcript_id "Novel00370.3"; exon_number "3";
NW_004677498.1	novelGene	exon	285395	285448	+	gene_id "Novel00370"; transcript_id "Novel00370.3"; exon_number "4";
NW_004677498.1	novelGene	exon	285653	285766	+	gene_id "Novel00370"; transcript_id "Novel00370.3"; exon_number "5";
NW_004677498.1	novelGene	exon	290208	290334	+	gene_id "Novel00370"; transcript_id "Novel00370.3"; exon_number "6";
NW_004677498.1	novelGene	exon	291232	291335	+	gene_id "Novel00370"; transcript_id "Novel00370.3"; exon_number "7";
NW_004677498.1	novelGene	exon	291479	291588	+	gene_id "Novel00370"; transcript_id "Novel00370.3"; exon_number "8";
NW_004677498.1	novelGene	exon	276180	276412	+	gene_id "Novel00370"; transcript_id "Novel00370.4"; exon_number "1";
NW_004677498.1	novelGene	exon	276945	277187	+	gene_id "Novel00370"; transcript_id "Novel00370.4"; exon_number "2";
NW_004677498.1	novelGene	exon	285047	285161	+	gene_id "Novel00370"; transcript_id "Novel00370.4"; exon_number "3";
NW_004677498.1	novelGene	exon	285395	285448	+	gene_id "Novel00370"; transcript_id "Novel00370.4"; exon_number "4";
NW_004677498.1	novelGene	exon	285653	285766	+	gene_id "Novel00370"; transcript_id "Novel00370.4"; exon_number "5";
NW_004677498.1	novelGene	exon	286571	286741	+	gene_id "Novel00370"; transcript_id "Novel00370.4"; exon_number "6";
NW_004677498.1	novelGene	exon	290208	290334	+	gene_id "Novel00370"; transcript_id "Novel00370.4"; exon_number "7";
NW_004677498.1	novelGene	exon	291232	291335	+	gene_id "Novel00370"; transcript_id "Novel00370.4"; exon_number "8";
NW_004677498.1	novelGene	exon	291479	291588	+	gene_id "Novel00370"; transcript_id "Novel00370.4"; exon_number "9";
NW_004677498.1	novelGene	exon	276180	276412	+	gene_id "Novel00370"; transcript_id "Novel00370.5"; exon_number "1";
NW_004677498.1	novelGene	exon	276945	277194	+	gene_id "Novel00370"; transcript_id "Novel00370.5"; exon_number "2";
NW_004677498.1	novelGene	exon	285051	285161	+	gene_id "Novel00370"; transcript_id "Novel00370.5"; exon_number "3";
NW_004677498.1	novelGene	exon	285395	285448	+	gene_id "Novel00370"; transcript_id "Novel00370.5"; exon_number "4";
NW_004677498.1	novelGene	exon	285653	285766	+	gene_id "Novel00370"; transcript_id "Novel00370.5"; exon_number "5";
NW_004677498.1	novelGene	exon	286571	286741	+	gene_id "Novel00370"; transcript_id "Novel00370.5"; exon_number "6";
NW_004677498.1	novelGene	exon	290208	290334	+	gene_id "Novel00370"; transcript_id "Novel00370.5"; exon_number "7";
NW_004677498.1	novelGene	exon	291232	291335	+	gene_id "Novel00370"; transcript_id "Novel00370.5"; exon_number "8";
NW_004677498.1	novelGene	exon	291479	291588	+	gene_id "Novel00370"; transcript_id "Novel00370.5"; exon_number "9";
NW_004677498.1	novelGene	exon	284922	284948	+	gene_id "Novel00370"; transcript_id "Novel00370.6"; exon_number "1";
NW_004677498.1	novelGene	exon	285057	285161	+	gene_id "Novel00370"; transcript_id "Novel00370.6"; exon_number "2";
NW_004677498.1	novelGene	exon	285395	285448	+	gene_id "Novel00370"; transcript_id "Novel00370.6"; exon_number "3";
NW_004677498.1	novelGene	exon	285653	285766	+	gene_id "Novel00370"; transcript_id "Novel00370.6"; exon_number "4";
NW_004677498.1	novelGene	exon	286571	286741	+	gene_id "Novel00370"; transcript_id "Novel00370.6"; exon_number "5";
NW_004677498.1	novelGene	exon	290208	290334	+	gene_id "Novel00370"; transcript_id "Novel00370.6"; exon_number "6";
NW_004677498.1	novelGene	exon	291232	291335	+	gene_id "Novel00370"; transcript_id "Novel00370.6"; exon_number "7";
NW_004677498.1	novelGene	exon	291479	291588	+	gene_id "Novel00370"; transcript_id "Novel00370.6"; exon_number "8";
NW_004677499.1	novelGene	exon	152400	152481	+	gene_id "Novel00371"; transcript_id "Novel00371.1"; exon_number "1";
NW_004677499.1	novelGene	exon	156764	156803	+	gene_id "Novel00371"; transcript_id "Novel00371.1"; exon_number "2";
NW_004677499.1	novelGene	exon	157101	157368	+	gene_id "Novel00371"; transcript_id "Novel00371.1"; exon_number "3";
NW_004677499.1	novelGene	exon	658466	658819	+	gene_id "Novel00372"; transcript_id "Novel00372.1"; exon_number "1";
NW_004677499.1	novelGene	exon	710088	710137	+	gene_id "Novel00372"; transcript_id "Novel00372.1"; exon_number "2";
NW_004677499.1	novelGene	exon	711003	711440	+	gene_id "Novel00372"; transcript_id "Novel00372.1"; exon_number "3";
NW_004677516.1	novelGene	exon	17414	18265	+	gene_id "Novel00373"; transcript_id "Novel00373.1"; exon_number "1";
NW_004677516.1	novelGene	exon	18333	20943	+	gene_id "Novel00373"; transcript_id "Novel00373.1"; exon_number "2";
NW_004677516.1	novelGene	exon	17416	18263	+	gene_id "Novel00373"; transcript_id "Novel00373.2"; exon_number "1";
NW_004677516.1	novelGene	exon	18331	20943	+	gene_id "Novel00373"; transcript_id "Novel00373.2"; exon_number "2";
NW_004677518.1	novelGene	exon	129504	129604	+	gene_id "Novel00374"; transcript_id "Novel00374.1"; exon_number "1";
NW_004677518.1	novelGene	exon	130348	131255	+	gene_id "Novel00374"; transcript_id "Novel00374.1"; exon_number "2";
NW_004677518.1	novelGene	exon	129549	129604	+	gene_id "Novel00374"; transcript_id "Novel00374.2"; exon_number "1";
NW_004677518.1	novelGene	exon	130286	131255	+	gene_id "Novel00374"; transcript_id "Novel00374.2"; exon_number "2";
NW_004677523.1	novelGene	exon	145954	146118	+	gene_id "Novel00375"; transcript_id "Novel00375.1"; exon_number "1";
NW_004677523.1	novelGene	exon	152027	152491	+	gene_id "Novel00375"; transcript_id "Novel00375.1"; exon_number "2";
NW_004677525.1	novelGene	exon	144053	144128	+	gene_id "Novel00376"; transcript_id "Novel00376.1"; exon_number "1";
NW_004677525.1	novelGene	exon	149846	150089	+	gene_id "Novel00376"; transcript_id "Novel00376.1"; exon_number "2";
NW_004677525.1	novelGene	exon	807406	808443	+	gene_id "Novel00377"; transcript_id "Novel00377.1"; exon_number "1";
NW_004677525.1	novelGene	exon	807670	808181	+	gene_id "Novel00377"; transcript_id "Novel00377.2"; exon_number "1";
NW_004677525.1	novelGene	exon	810447	810478	+	gene_id "Novel00377"; transcript_id "Novel00377.2"; exon_number "2";
NW_004677525.1	novelGene	exon	810058	810707	+	gene_id "Novel00377"; transcript_id "Novel00377.3"; exon_number "1";
NW_004677525.1	novelGene	exon	813518	814330	+	gene_id "Novel00377"; transcript_id "Novel00377.3"; exon_number "2";
NW_004677525.1	novelGene	exon	815307	815796	+	gene_id "Novel00377"; transcript_id "Novel00377.3"; exon_number "3";
NW_004677525.1	novelGene	exon	810062	810707	+	gene_id "Novel00377"; transcript_id "Novel00377.4"; exon_number "1";
NW_004677525.1	novelGene	exon	815307	815796	+	gene_id "Novel00377"; transcript_id "Novel00377.4"; exon_number "2";
NW_004677525.1	novelGene	exon	810069	810708	+	gene_id "Novel00377"; transcript_id "Novel00377.5"; exon_number "1";
NW_004677525.1	novelGene	exon	813519	814330	+	gene_id "Novel00377"; transcript_id "Novel00377.5"; exon_number "2";
NW_004677525.1	novelGene	exon	815307	815796	+	gene_id "Novel00377"; transcript_id "Novel00377.5"; exon_number "3";
NW_004677525.1	novelGene	exon	810082	811004	+	gene_id "Novel00377"; transcript_id "Novel00377.6"; exon_number "1";
NW_004677525.1	novelGene	exon	810083	810709	+	gene_id "Novel00377"; transcript_id "Novel00377.7"; exon_number "1";
NW_004677525.1	novelGene	exon	813520	814330	+	gene_id "Novel00377"; transcript_id "Novel00377.7"; exon_number "2";
NW_004677525.1	novelGene	exon	815307	815796	+	gene_id "Novel00377"; transcript_id "Novel00377.7"; exon_number "3";
NW_004677525.1	novelGene	exon	810083	810707	+	gene_id "Novel00377"; transcript_id "Novel00377.8"; exon_number "1";
NW_004677525.1	novelGene	exon	817399	817647	+	gene_id "Novel00377"; transcript_id "Novel00377.8"; exon_number "2";
NW_004677525.1	novelGene	exon	818177	818222	+	gene_id "Novel00377"; transcript_id "Novel00377.8"; exon_number "3";
NW_004677531.1	novelGene	exon	132645	133534	-	gene_id "Novel00378"; transcript_id "Novel00378.1"; exon_number "1";
NW_004677531.1	novelGene	exon	132778	132817	-	gene_id "Novel00378"; transcript_id "Novel00378.2"; exon_number "1";
NW_004677531.1	novelGene	exon	138514	138633	-	gene_id "Novel00378"; transcript_id "Novel00378.2"; exon_number "2";
NW_004677531.1	novelGene	exon	139975	141591	-	gene_id "Novel00378"; transcript_id "Novel00378.2"; exon_number "3";
NW_004677531.1	novelGene	exon	138835	141592	-	gene_id "Novel00378"; transcript_id "Novel00378.3"; exon_number "1";
NW_004677559.1	novelGene	exon	2634842	2634912	+	gene_id "Novel00379"; transcript_id "Novel00379.1"; exon_number "1";
NW_004677559.1	novelGene	exon	2634947	2638274	+	gene_id "Novel00379"; transcript_id "Novel00379.1"; exon_number "2";
NW_004677559.1	novelGene	exon	2638302	2638579	+	gene_id "Novel00379"; transcript_id "Novel00379.1"; exon_number "3";
NW_004677559.1	novelGene	exon	2634846	2634923	+	gene_id "Novel00379"; transcript_id "Novel00379.2"; exon_number "1";
NW_004677559.1	novelGene	exon	2634958	2638274	+	gene_id "Novel00379"; transcript_id "Novel00379.2"; exon_number "2";
NW_004677559.1	novelGene	exon	2638302	2638579	+	gene_id "Novel00379"; transcript_id "Novel00379.2"; exon_number "3";
NW_004677559.1	novelGene	exon	2634925	2638276	+	gene_id "Novel00379"; transcript_id "Novel00379.3"; exon_number "1";
NW_004677559.1	novelGene	exon	2638304	2638579	+	gene_id "Novel00379"; transcript_id "Novel00379.3"; exon_number "2";
NW_004677559.1	novelGene	exon	987510	988178	-	gene_id "Novel00380"; transcript_id "Novel00380.1"; exon_number "1";
NW_004677559.1	novelGene	exon	988512	988662	-	gene_id "Novel00380"; transcript_id "Novel00380.1"; exon_number "2";
NW_004677559.1	novelGene	exon	2638659	2643414	-	gene_id "Novel00381"; transcript_id "Novel00381.1"; exon_number "1";
NW_004677559.1	novelGene	exon	2657993	2658629	-	gene_id "Novel00381"; transcript_id "Novel00381.1"; exon_number "2";
NW_004677559.1	novelGene	exon	2638659	2642747	-	gene_id "Novel00381"; transcript_id "Novel00381.2"; exon_number "1";
NW_004677559.1	novelGene	exon	2642847	2643414	-	gene_id "Novel00381"; transcript_id "Novel00381.2"; exon_number "2";
NW_004677559.1	novelGene	exon	2657993	2658201	-	gene_id "Novel00381"; transcript_id "Novel00381.2"; exon_number "3";
NW_004677559.1	novelGene	exon	2663749	2663831	-	gene_id "Novel00381"; transcript_id "Novel00381.2"; exon_number "4";
NW_004677559.1	novelGene	exon	2638659	2643414	-	gene_id "Novel00381"; transcript_id "Novel00381.3"; exon_number "1";
NW_004677559.1	novelGene	exon	2657993	2658200	-	gene_id "Novel00381"; transcript_id "Novel00381.3"; exon_number "2";
NW_004677559.1	novelGene	exon	2663748	2663835	-	gene_id "Novel00381"; transcript_id "Novel00381.3"; exon_number "3";
NW_004677562.1	novelGene	exon	135305	135608	+	gene_id "Novel00382"; transcript_id "Novel00382.1"; exon_number "1";
NW_004677562.1	novelGene	exon	136987	137050	+	gene_id "Novel00382"; transcript_id "Novel00382.1"; exon_number "2";
NW_004677562.1	novelGene	exon	146456	146727	+	gene_id "Novel00382"; transcript_id "Novel00382.1"; exon_number "3";
NW_004677562.1	novelGene	exon	151365	151472	+	gene_id "Novel00382"; transcript_id "Novel00382.1"; exon_number "4";
NW_004677562.1	novelGene	exon	145675	145994	+	gene_id "Novel00382"; transcript_id "Novel00382.2"; exon_number "1";
NW_004677562.1	novelGene	exon	146456	146907	+	gene_id "Novel00382"; transcript_id "Novel00382.2"; exon_number "2";
NW_004677562.1	novelGene	exon	145682	146014	+	gene_id "Novel00382"; transcript_id "Novel00382.3"; exon_number "1";
NW_004677562.1	novelGene	exon	146456	146907	+	gene_id "Novel00382"; transcript_id "Novel00382.3"; exon_number "2";
NW_004677585.1	novelGene	exon	878493	879981	+	gene_id "Novel00383"; transcript_id "Novel00383.1"; exon_number "1";
NW_004677607.1	novelGene	exon	41148	41452	+	gene_id "Novel00384"; transcript_id "Novel00384.1"; exon_number "1";
NW_004677607.1	novelGene	exon	42128	43290	+	gene_id "Novel00384"; transcript_id "Novel00384.1"; exon_number "2";
NW_004677628.1	novelGene	exon	1187887	1187983	+	gene_id "Novel00385"; transcript_id "Novel00385.1"; exon_number "1";
NW_004677628.1	novelGene	exon	1199925	1199972	+	gene_id "Novel00385"; transcript_id "Novel00385.1"; exon_number "2";
NW_004677628.1	novelGene	exon	1200051	1200100	+	gene_id "Novel00385"; transcript_id "Novel00385.1"; exon_number "3";
NW_004677628.1	novelGene	exon	1201311	1201452	+	gene_id "Novel00385"; transcript_id "Novel00385.1"; exon_number "4";
NW_004677628.1	novelGene	exon	1202313	1202336	+	gene_id "Novel00385"; transcript_id "Novel00385.1"; exon_number "5";
NW_004677628.1	novelGene	exon	1202847	1203091	+	gene_id "Novel00385"; transcript_id "Novel00385.1"; exon_number "6";
NW_004677664.1	novelGene	exon	5696	7560	+	gene_id "Novel00386"; transcript_id "Novel00386.1"; exon_number "1";
NW_004677664.1	novelGene	exon	7619	8530	+	gene_id "Novel00386"; transcript_id "Novel00386.1"; exon_number "2";
NW_004677664.1	novelGene	exon	81083	81154	+	gene_id "Novel00387"; transcript_id "Novel00387.1"; exon_number "1";
NW_004677664.1	novelGene	exon	81223	81456	+	gene_id "Novel00387"; transcript_id "Novel00387.1"; exon_number "2";
NW_004677664.1	novelGene	exon	81085	81156	+	gene_id "Novel00387"; transcript_id "Novel00387.2"; exon_number "1";
NW_004677664.1	novelGene	exon	81225	81456	+	gene_id "Novel00387"; transcript_id "Novel00387.2"; exon_number "2";
NW_004677664.1	novelGene	exon	81086	81157	+	gene_id "Novel00387"; transcript_id "Novel00387.3"; exon_number "1";
NW_004677664.1	novelGene	exon	81226	81456	+	gene_id "Novel00387"; transcript_id "Novel00387.3"; exon_number "2";
NW_004677664.1	novelGene	exon	5696	7527	-	gene_id "Novel00388"; transcript_id "Novel00388.1"; exon_number "1";
NW_004677664.1	novelGene	exon	7586	8531	-	gene_id "Novel00388"; transcript_id "Novel00388.1"; exon_number "2";
NW_004677692.1	novelGene	exon	273461	273571	-	gene_id "Novel00389"; transcript_id "Novel00389.1"; exon_number "1";
NW_004677692.1	novelGene	exon	273670	275968	-	gene_id "Novel00389"; transcript_id "Novel00389.1"; exon_number "2";
NW_004677704.1	novelGene	exon	261374	263074	-	gene_id "Novel00390"; transcript_id "Novel00390.1"; exon_number "1";
NW_004677704.1	novelGene	exon	264860	265024	-	gene_id "Novel00390"; transcript_id "Novel00390.1"; exon_number "2";
NW_004677704.1	novelGene	exon	266804	266878	-	gene_id "Novel00390"; transcript_id "Novel00390.1"; exon_number "3";
NW_004677737.1	novelGene	exon	45677	45780	+	gene_id "Novel00391"; transcript_id "Novel00391.1"; exon_number "1";
NW_004677737.1	novelGene	exon	45809	46270	+	gene_id "Novel00391"; transcript_id "Novel00391.1"; exon_number "2";
NW_004677743.1	novelGene	exon	268965	270455	+	gene_id "Novel00392"; transcript_id "Novel00392.1"; exon_number "1";
NW_004677743.1	novelGene	exon	270654	271336	+	gene_id "Novel00392"; transcript_id "Novel00392.1"; exon_number "2";
NW_004677743.1	novelGene	exon	268965	270455	+	gene_id "Novel00392"; transcript_id "Novel00392.2"; exon_number "1";
NW_004677743.1	novelGene	exon	271160	271336	+	gene_id "Novel00392"; transcript_id "Novel00392.2"; exon_number "2";
NW_004677743.1	novelGene	exon	268965	270455	+	gene_id "Novel00392"; transcript_id "Novel00392.3"; exon_number "1";
NW_004677743.1	novelGene	exon	270654	270843	+	gene_id "Novel00392"; transcript_id "Novel00392.3"; exon_number "2";
NW_004677743.1	novelGene	exon	271162	271336	+	gene_id "Novel00392"; transcript_id "Novel00392.3"; exon_number "3";
NW_004677743.1	novelGene	exon	268965	270455	+	gene_id "Novel00392"; transcript_id "Novel00392.4"; exon_number "1";
NW_004677743.1	novelGene	exon	270654	270841	+	gene_id "Novel00392"; transcript_id "Novel00392.4"; exon_number "2";
NW_004677743.1	novelGene	exon	271160	271336	+	gene_id "Novel00392"; transcript_id "Novel00392.4"; exon_number "3";
NW_004677744.1	novelGene	exon	268322	268969	+	gene_id "Novel00393"; transcript_id "Novel00393.1"; exon_number "1";
NW_004677744.1	novelGene	exon	269011	270214	+	gene_id "Novel00393"; transcript_id "Novel00393.1"; exon_number "2";
NW_004677747.1	novelGene	exon	39279	40339	+	gene_id "Novel00394"; transcript_id "Novel00394.1"; exon_number "1";
NW_004677747.1	novelGene	exon	40383	42110	+	gene_id "Novel00394"; transcript_id "Novel00394.1"; exon_number "2";
NW_004677774.1	novelGene	exon	93528	94407	+	gene_id "Novel00395"; transcript_id "Novel00395.1"; exon_number "1";
NW_004677774.1	novelGene	exon	217755	217848	+	gene_id "Novel00396"; transcript_id "Novel00396.1"; exon_number "1";
NW_004677774.1	novelGene	exon	217949	219333	+	gene_id "Novel00396"; transcript_id "Novel00396.1"; exon_number "2";
NW_004677774.1	novelGene	exon	219484	219780	+	gene_id "Novel00396"; transcript_id "Novel00396.1"; exon_number "3";
NW_004677774.1	novelGene	exon	217765	217850	+	gene_id "Novel00396"; transcript_id "Novel00396.2"; exon_number "1";
NW_004677774.1	novelGene	exon	217951	219333	+	gene_id "Novel00396"; transcript_id "Novel00396.2"; exon_number "2";
NW_004677774.1	novelGene	exon	219484	219780	+	gene_id "Novel00396"; transcript_id "Novel00396.2"; exon_number "3";
NW_004677774.1	novelGene	exon	217813	217852	+	gene_id "Novel00396"; transcript_id "Novel00396.3"; exon_number "1";
NW_004677774.1	novelGene	exon	217953	219333	+	gene_id "Novel00396"; transcript_id "Novel00396.3"; exon_number "2";
NW_004677774.1	novelGene	exon	219484	219780	+	gene_id "Novel00396"; transcript_id "Novel00396.3"; exon_number "3";
NW_004677774.1	novelGene	exon	217816	217855	+	gene_id "Novel00396"; transcript_id "Novel00396.4"; exon_number "1";
NW_004677774.1	novelGene	exon	217956	219333	+	gene_id "Novel00396"; transcript_id "Novel00396.4"; exon_number "2";
NW_004677774.1	novelGene	exon	219484	219780	+	gene_id "Novel00396"; transcript_id "Novel00396.4"; exon_number "3";
NW_004677774.1	novelGene	exon	226676	226902	+	gene_id "Novel00397"; transcript_id "Novel00397.1"; exon_number "1";
NW_004677774.1	novelGene	exon	226942	227077	+	gene_id "Novel00397"; transcript_id "Novel00397.1"; exon_number "2";
NW_004677774.1	novelGene	exon	227113	227569	+	gene_id "Novel00397"; transcript_id "Novel00397.1"; exon_number "3";
NW_004677774.1	novelGene	exon	266102	266290	+	gene_id "Novel00398"; transcript_id "Novel00398.1"; exon_number "1";
NW_004677774.1	novelGene	exon	268289	269377	+	gene_id "Novel00398"; transcript_id "Novel00398.1"; exon_number "2";
NW_004677794.1	novelGene	exon	278427	278455	-	gene_id "Novel00399"; transcript_id "Novel00399.1"; exon_number "1";
NW_004677794.1	novelGene	exon	278493	279806	-	gene_id "Novel00399"; transcript_id "Novel00399.1"; exon_number "2";
NW_004677807.1	novelGene	exon	21282	21393	+	gene_id "Novel00400"; transcript_id "Novel00400.1"; exon_number "1";
NW_004677807.1	novelGene	exon	21668	21779	+	gene_id "Novel00400"; transcript_id "Novel00400.1"; exon_number "2";
NW_004677807.1	novelGene	exon	21985	21985	+	gene_id "Novel00400"; transcript_id "Novel00400.1"; exon_number "3";
NW_004677815.1	novelGene	exon	673712	673861	+	gene_id "Novel00401"; transcript_id "Novel00401.1"; exon_number "1";
NW_004677815.1	novelGene	exon	673901	674624	+	gene_id "Novel00401"; transcript_id "Novel00401.1"; exon_number "2";
NW_004677819.1	novelGene	exon	178000	180190	+	gene_id "Novel00402"; transcript_id "Novel00402.1"; exon_number "1";
NW_004677819.1	novelGene	exon	178000	178498	+	gene_id "Novel00402"; transcript_id "Novel00402.2"; exon_number "1";
NW_004677819.1	novelGene	exon	179509	180202	+	gene_id "Novel00402"; transcript_id "Novel00402.2"; exon_number "2";
NW_004677819.1	novelGene	exon	178000	179709	+	gene_id "Novel00402"; transcript_id "Novel00402.3"; exon_number "1";
NW_004677819.1	novelGene	exon	181904	182035	+	gene_id "Novel00402"; transcript_id "Novel00402.3"; exon_number "2";
NW_004677819.1	novelGene	exon	180285	182442	+	gene_id "Novel00402"; transcript_id "Novel00402.4"; exon_number "1";
NW_004677825.1	novelGene	exon	72708	74756	+	gene_id "Novel00403"; transcript_id "Novel00403.1"; exon_number "1";
NW_004677825.1	novelGene	exon	74786	75937	+	gene_id "Novel00403"; transcript_id "Novel00403.1"; exon_number "2";
NW_004677825.1	novelGene	exon	79968	80935	-	gene_id "Novel00404"; transcript_id "Novel00404.1"; exon_number "1";
NW_004677825.1	novelGene	exon	81564	81567	-	gene_id "Novel00404"; transcript_id "Novel00404.1"; exon_number "2";
NW_004677825.1	novelGene	exon	79968	81848	-	gene_id "Novel00404"; transcript_id "Novel00404.2"; exon_number "1";
NW_004677837.1	novelGene	exon	226414	228603	+	gene_id "Novel00405"; transcript_id "Novel00405.1"; exon_number "1";
NW_004677837.1	novelGene	exon	228980	229219	+	gene_id "Novel00405"; transcript_id "Novel00405.1"; exon_number "2";
NW_004677839.1	novelGene	exon	27523	27706	-	gene_id "Novel00406"; transcript_id "Novel00406.1"; exon_number "1";
NW_004677839.1	novelGene	exon	103443	103624	-	gene_id "Novel00406"; transcript_id "Novel00406.1"; exon_number "2";
NW_004677839.1	novelGene	exon	1194963	1196624	-	gene_id "Novel00407"; transcript_id "Novel00407.1"; exon_number "1";
NW_004677839.1	novelGene	exon	1195140	1195516	-	gene_id "Novel00407"; transcript_id "Novel00407.2"; exon_number "1";
NW_004677839.1	novelGene	exon	1198325	1199157	-	gene_id "Novel00407"; transcript_id "Novel00407.2"; exon_number "2";
NW_004677859.1	novelGene	exon	3492334	3493686	-	gene_id "Novel00408"; transcript_id "Novel00408.1"; exon_number "1";
NW_004677864.1	novelGene	exon	386608	387907	-	gene_id "Novel00409"; transcript_id "Novel00409.1"; exon_number "1";
NW_004677864.1	novelGene	exon	388579	388670	-	gene_id "Novel00409"; transcript_id "Novel00409.1"; exon_number "2";
NW_004677864.1	novelGene	exon	398972	400280	-	gene_id "Novel00410"; transcript_id "Novel00410.1"; exon_number "1";
NW_004677864.1	novelGene	exon	400312	400560	-	gene_id "Novel00410"; transcript_id "Novel00410.1"; exon_number "2";
NW_004677871.1	novelGene	exon	284269	285428	-	gene_id "Novel00411"; transcript_id "Novel00411.1"; exon_number "1";
NW_004677871.1	novelGene	exon	295552	295629	-	gene_id "Novel00411"; transcript_id "Novel00411.1"; exon_number "2";
NW_004677871.1	novelGene	exon	284269	285433	-	gene_id "Novel00411"; transcript_id "Novel00411.2"; exon_number "1";
NW_004677871.1	novelGene	exon	295557	295820	-	gene_id "Novel00411"; transcript_id "Novel00411.2"; exon_number "2";
NW_004677872.1	novelGene	exon	34115	35457	+	gene_id "Novel00412"; transcript_id "Novel00412.1"; exon_number "1";
NW_004677872.1	novelGene	exon	37236	37335	+	gene_id "Novel00412"; transcript_id "Novel00412.1"; exon_number "2";
NW_004677872.1	novelGene	exon	39760	39829	+	gene_id "Novel00412"; transcript_id "Novel00412.1"; exon_number "3";
NW_004677872.1	novelGene	exon	34115	35453	+	gene_id "Novel00412"; transcript_id "Novel00412.2"; exon_number "1";
NW_004677872.1	novelGene	exon	37232	37331	+	gene_id "Novel00412"; transcript_id "Novel00412.2"; exon_number "2";
NW_004677872.1	novelGene	exon	39756	39829	+	gene_id "Novel00412"; transcript_id "Novel00412.2"; exon_number "3";
NW_004677872.1	novelGene	exon	34156	35033	+	gene_id "Novel00412"; transcript_id "Novel00412.3"; exon_number "1";
NW_004677872.1	novelGene	exon	35271	35454	+	gene_id "Novel00412"; transcript_id "Novel00412.3"; exon_number "2";
NW_004677872.1	novelGene	exon	37233	37331	+	gene_id "Novel00412"; transcript_id "Novel00412.3"; exon_number "3";
NW_004677872.1	novelGene	exon	39756	39829	+	gene_id "Novel00412"; transcript_id "Novel00412.3"; exon_number "4";
NW_004677872.1	novelGene	exon	34242	35455	+	gene_id "Novel00412"; transcript_id "Novel00412.4"; exon_number "1";
NW_004677872.1	novelGene	exon	37234	37298	+	gene_id "Novel00412"; transcript_id "Novel00412.4"; exon_number "2";
NW_004677879.1	novelGene	exon	57524	57819	+	gene_id "Novel00413"; transcript_id "Novel00413.1"; exon_number "1";
NW_004677879.1	novelGene	exon	57852	60497	+	gene_id "Novel00413"; transcript_id "Novel00413.1"; exon_number "2";
NW_004677892.1	novelGene	exon	858972	861470	-	gene_id "Novel00414"; transcript_id "Novel00414.1"; exon_number "1";
NW_004677892.1	novelGene	exon	859064	861035	-	gene_id "Novel00414"; transcript_id "Novel00414.2"; exon_number "1";
NW_004677892.1	novelGene	exon	863110	863331	-	gene_id "Novel00414"; transcript_id "Novel00414.2"; exon_number "2";
NW_004677906.1	novelGene	exon	14	26	-	gene_id "Novel00415"; transcript_id "Novel00415.1"; exon_number "1";
NW_004677906.1	novelGene	exon	612	730	-	gene_id "Novel00415"; transcript_id "Novel00415.1"; exon_number "2";
NW_004677906.1	novelGene	exon	920	1046	-	gene_id "Novel00415"; transcript_id "Novel00415.1"; exon_number "3";
NW_004677906.1	novelGene	exon	1211	1451	-	gene_id "Novel00415"; transcript_id "Novel00415.1"; exon_number "4";
NW_004677920.1	novelGene	exon	71034	71318	+	gene_id "Novel00416"; transcript_id "Novel00416.1"; exon_number "1";
NW_004677920.1	novelGene	exon	72051	72202	+	gene_id "Novel00416"; transcript_id "Novel00416.1"; exon_number "2";
NW_004677923.1	novelGene	exon	44183	44442	+	gene_id "Novel00417"; transcript_id "Novel00417.1"; exon_number "1";
NW_004677923.1	novelGene	exon	44483	44918	+	gene_id "Novel00417"; transcript_id "Novel00417.1"; exon_number "2";
NW_004677936.1	novelGene	exon	90844	90882	-	gene_id "Novel00418"; transcript_id "Novel00418.1"; exon_number "1";
NW_004677936.1	novelGene	exon	91211	91565	-	gene_id "Novel00418"; transcript_id "Novel00418.1"; exon_number "2";
NW_004677944.1	novelGene	exon	50297	50313	-	gene_id "Novel00419"; transcript_id "Novel00419.1"; exon_number "1";
NW_004677944.1	novelGene	exon	50369	50770	-	gene_id "Novel00419"; transcript_id "Novel00419.1"; exon_number "2";
NW_004677946.1	novelGene	exon	170559	171325	+	gene_id "Novel00420"; transcript_id "Novel00420.1"; exon_number "1";
NW_004677946.1	novelGene	exon	171455	171689	+	gene_id "Novel00420"; transcript_id "Novel00420.1"; exon_number "2";
NW_004677946.1	novelGene	exon	280428	280867	+	gene_id "Novel00421"; transcript_id "Novel00421.1"; exon_number "1";
NW_004677946.1	novelGene	exon	280908	281523	+	gene_id "Novel00421"; transcript_id "Novel00421.1"; exon_number "2";
NW_004677946.1	novelGene	exon	356515	356556	+	gene_id "Novel00422"; transcript_id "Novel00422.1"; exon_number "1";
NW_004677946.1	novelGene	exon	357570	358058	+	gene_id "Novel00422"; transcript_id "Novel00422.1"; exon_number "2";
NW_004677946.1	novelGene	exon	170557	171302	-	gene_id "Novel00423"; transcript_id "Novel00423.1"; exon_number "1";
NW_004677946.1	novelGene	exon	171432	171689	-	gene_id "Novel00423"; transcript_id "Novel00423.1"; exon_number "2";
NW_004677948.1	novelGene	exon	740610	740663	-	gene_id "Novel00424"; transcript_id "Novel00424.1"; exon_number "1";
NW_004677948.1	novelGene	exon	741039	741935	-	gene_id "Novel00424"; transcript_id "Novel00424.1"; exon_number "2";
NW_004677971.1	novelGene	exon	36528	37467	+	gene_id "Novel00425"; transcript_id "Novel00425.1"; exon_number "1";
NW_004677971.1	novelGene	exon	38169	38651	+	gene_id "Novel00425"; transcript_id "Novel00425.1"; exon_number "2";
NW_004677971.1	novelGene	exon	36550	37471	+	gene_id "Novel00425"; transcript_id "Novel00425.2"; exon_number "1";
NW_004677971.1	novelGene	exon	38173	38651	+	gene_id "Novel00425"; transcript_id "Novel00425.2"; exon_number "2";
NW_004677987.1	novelGene	exon	32094	32246	+	gene_id "Novel00426"; transcript_id "Novel00426.1"; exon_number "1";
NW_004677987.1	novelGene	exon	32803	32946	+	gene_id "Novel00426"; transcript_id "Novel00426.1"; exon_number "2";
[truncated: 745 more rows]
